# Supplementary material for: Genomic Characterization of 16S rRNA Methyltransferase-Producing Enterobacterales Reveals the Emergence of Klebsiella pneumoniae ST6260 Harboring rmtF, rmtB, blaNDM-5, blaOXA-232 and blaSFO-1 Genes in a Cancer Hospital in Bulgaria
Source: Antibiotics (Basel). 2024 Oct 10;13(10):950. doi: 10.3390/antibiotics13100950 (PMC11504970; doi:10.3390/antibiotics13100950)
Supplement: Supplementary file 1 [file antibiotics-13-00950-s001.zip]

Archive with 1 entries (1 files):
- Supplementary_materials.xlsx
