# Supplementary material for: Genomic Characterization of 16S rRNA Methyltransferase-Producing Enterobacterales Reveals the Emergence of Klebsiella pneumoniae ST6260 Harboring rmtF, rmtB, blaNDM-5, blaOXA-232 and blaSFO-1 Genes in a Cancer Hospital in Bulgaria
Source: Antibiotics (Basel). 2024 Oct 10;13(10):950. doi: 10.3390/antibiotics13100950 (PMC11504970; doi:10.3390/antibiotics13100950)
Supplement: Supplementary file 1 [file antibiotics-13-00950-s001.zip › Supplementary_materials.xlsx]

## Sheet: Table S1. PCR results-Isolates
Table S1. Properties of 16S rRNA methytransferase-producing Enterobacterales isolates collected from 2006 to 2023
					Acquired antimicrobial resistance genes
Unique identifier	Sample collection day	Type of clinical specimen	Type of ward	Isolate	16S RMTase gene(s)	ESBL gene	pAmpC gene	blaOXA-1/2/9/10	Carbapenemase gene(s)	qnrA/B/C/D/S and qepA	aac(6')-Ib	aac(6')-Ib-cr	MLST (WGS)	MLVA type	BOX type	Dienes test	PFGE type
PS3347	2020-10-21	urine	Urology	Providencia stuartii 3347	armA	-	blaCMY-4	blaOXA-1	blaVIM-86	-	-	aac(6')-Ib-cr	46
KA2661	2009-07-13	wound surgical	Gynaecology	Klebsiella aerogenes 2661	armA	blaCTX-M-3	-	-	-	-	-	-	648
KA4867	2013-07-23	wound, surgical	Gynaecology	Klebsiella aerogenes 4867	armA	blaCTX-M-3	-	-	-	-	-	-	105
KA3953	2019-09-20	urine	Urology	Klebsiella aerogenes 3953	armA	blaCTX-M-3	-	-	-	-	-	-	430
MM1990	2008-06-04	wound surgical	Urology	Morganella morganii 1990	armA	blaCTX-M-3	-	-	-	-	-	-	-
MM4395	2018-10-09	wound, surgical	Surgery	Morganella morganii 4395	armA	blaCTX-M-15	-	blaOXA-1	blaNDM-1	qnrB1	aac(6')-Ib	-	-
MM2789	2019-06-26	urine	Urology	Morganella morganii 2789	armA	blaCTX-M-3	-	blaOXA-1	-	-	-	aac(6')-Ib-cr	-
MM2117	2020-07-02	urine	Primary care	Morganella morganii 2117	armA	blaCTX-M-3	-	blaOXA-1	-	-	-	aac(6')-Ib-cr	-
MM231	2023-01-23	wound, surgical	Surgery	Morganella morganii 231	armA	blaCTX-M-15	-	blaOXA-1	blaNDM-1	qnrB9	-	aac(6')-Ib-cr	-
KM916	2009-03-17	urine	Primary care	Klebsiella michiganensis 916	armA	blaCTX-M-3	-	-	-	-	-	-	35
KM860	2016-03-10	urine	Intensive care	Klebsiella michiganensis 860	armA	blaCTX-M-3	-	-	-	-	-	-	513
KO1765	2016-05-05	wound, surgical	Intensive care	Klebsiella oxytoca1765	armA	blaCTX-M-3	blaDHA-1	blaOXA-1	-	qnrB4	-	aac(6')-Ib-cr	2
KO1673	2019-04-11	urine	Urology	Klebsiella oxytoca1673	armA	blaCTX-M-3	-	-	-	-	-	-	36
KM3809	2019-09-12	urine	Intensive care	Klebsiella michiganensis 3809	armA	blaCTX-M-3	-	-	-	-	-	-	513
KM2117	2020-07-02	urine	Primary care	Klebsiella michiganensis 2117	armA	blaCTX-M-15	-	blaOXA-1	-	qnrB9	-	aac(6')-Ib-cr	513
CF2206	2006-05-16	wound, surgical	Surgery	Citrobacter freundii 2206	armA	blaCTX-M-3	blaAAC-1	-	-	-	-	-	ND
CF979	2009-03-20	urine	Urology	Citrobacter freundii 979	armA	blaCTX-M-15	-	blaOXA-1; blaOXA-10	-	-	aac(6')-Ib	-	1134
CP2648	2009-07-13	urine	Gynaecology	Citrobacter portucalensis 2648	armA	blaCTX-M-3	-	-	-	qnrB6	-	-	328
CF1739	2014-04-01	urine	Urology	Citrobacter freundii 1739	armA	blaCTX-M-3	-	-	-	qnrB38	-	-	91
CF2748	2014-05-31	blood	Intensive care	Citrobacter freundii 2748	armA	blaCTX-M-3	-	-	blaVIM-4	qnrB2	-	-	63
CF2150	2015-06-09	urine	Urology	Citrobacter freundii 2150	armA	blaCTX-M-3	-	blaOXA-1	-	qnrB9	-	aac(6')-Ib-cr	22
CF2789	2019-06-26	urine	Urology	Citrobacter freundii 2789	armA	blaCTX-M-3	-	blaOXA-1	-	qnrB38; qnrS1	-	aac(6')-Ib-cr	91
CF3757	2020-11-16	urine	Urology	Citrobacter freundii 3757	armA	blaCTX-M-3	-	blaOXA-1	-	qnrB9; qnrS1	-	aac(6')-Ib-cr	ND
CF3923	2020-11-30	urine	Urology	Citrobacter freundii 3923	armA	blaCTX-M-3	-	blaOXA-1	-	qnrB38; qnrS1	-	aac(6')-Ib-cr	91
CF1976	2021-06-17	urine	Urology	Citrobacter freundii 1976	armA	blaCTX-M-3	-	blaOXA-1	blaNDM-1	qnrB9	-	aac(6')-Ib-cr	18
CF2068	2021-06-24	urine	Urology	Citrobacter freundii 2068	armA	blaCTX-M-3	-	blaOXA-1	blaNDM-1	qnrB9	-	aac(6')-Ib-cr	18
CF2341	2021-07-20	urine	Urology	Citrobacter freundii 2341	armA	blaCTX-M-3	-	blaOXA-1	blaNDM-1	qnrB9	-	aac(6')-Ib-cr	ND
CF2739	2022-11-24	urine	Urology	Citrobacter freundii 2739	armA	blaCTX-M-15	-	blaOXA-1	-	qnrB9	-	aac(6')-Ib-cr	91
EC718	2008-02-27	urine	Urology	Escherichia coli 718	armA	blaCTX-M-3	-	-	-	-	-	-	359
EC2160	2012-05-08	urine	Gynaecology	Escherichia coli 2160	armA	blaCTX-M-3	-	-	-	-	-	-	602
EC3517	2012-07-23	urine	Surgery	Escherichia coli 3517	rmtB	blaCTX-M-15	-	blaOXA-2	blaNDM-1	-	-	-	ND
EC4659	2013-07-12	urine	Intensive care	Escherichia coli 4659	armA	blaCTX-M-3	-	blaOXA-1	-	-	-	aac(6')-Ib-cr	2
EC342	2014-01-22	urine	Urology	Escherichia coli 342	rmtB	blaCTX-M-15	-	-	-	-	-	-	ND
EC958	2014-02-20	urine	Urology	Escherichia coli 958	rmtB	-	-	-	-	-	-	-	101
EC1502	2014-03-20	urine	Intensive care	Escherichia coli 1502	rmtB	blaCTX-M-15	-	-	-	-	-	-	101
EC4056	2014-08-15	urine	Gynaecology	Escherichia coli 4056	armA	blaCTX-M-3	-	-	-	-	-	-	2
EC2178	2015-06-10	wound, surgical	Surgery	Escherichia coli 2178	armA	blaCTX-M-3	-	-	-	-	-	-	46
EC3153	2015-08-21	urine	Radiotherapy	Escherichia coli 3153	rmtB	blaCTX-M-15	blaCMY-4	blaOXA-2	-	-	-	-	101
EC2730	2018-06-26	urine	Urology	Escherichia coli 2730	armA	blaCTX-M-3	blaCMY-2	-	-	-	-	-	ND
EC52491	2018-11-22	tracheal aspirate	Intensive care	Escherichia coli 52491	armA	blaCTX-M-3	blaCMY-4	-	blaNDM-1	qnrB9	aac(6')-Ib	-	ND
EC52492	2018-11-22	tracheal aspirate	Intensive care	Escherichia coli 52492	armA	blaCTX-M-3	-	blaOXA-1	blaNDM-1	qnrB9	-	aac(6')-Ib-cr	2008
EC2385	2021-07-23	urine	Intensive care	Escherichia coli 2385	armA	blaCTX-M-3	-	-	-	-	-	-	1431
EC2563	2021-08-06	wound, surgical	Surgery	Escherichia coli 2563	armA	blaCTX-M-3	-	-	-	-	-	-	1431
SM574	2007-02-14	urine	Gynaecology	Serratia marcescens 574	armA	blaCTX-M-3	-	-	-	-	-	-	891		Sm-1
* SM1990	2008-06-04	wound surgical	Urology	Serratia marcescens 1990	armA	blaCTX-M-3	-	-	-	-	-	-			Sm-2
* SM2099	2008-06-12	urine	Urology	Serratia marcescens 2099	armA	blaCTX-M-3	-	-	-	-	-	-			Sm-6
* SM2690	2008-08-01	urine	Urology	Serratia marcescens 2690	armA	blaCTX-M-3	-	blaOXA-1	-	-	-	aac(6')-Ib-cr			Sm-1
* SM3191	2008-09-16	wound surgical	Gynaecology	Serratia marcescens 3191	armA	blaCTX-M-3	-	-	-	-	-	-			Sm-2
SM524	2010-02-16	urine	Urology	Serratia marcescens 524	armA	blaCTX-M-3	-	blaOXA-1	-	-	-	aac(6')-Ib-cr	470		Sm-3
* SM2921	2012-06-19	urine	Urology	Serratia marcescens 2921	armA	blaCTX-M-3	-	-	-	-	-	-			Sm-3
* SM3155	2012-07-03	urine	Urology	Serratia marcescens 3155	armA	blaCTX-M-3	-	blaOXA-1	-	-	-	aac(6')-Ib-cr			Sm-3
* SM3343	2012-07-12	urine	Urology	Serratia marcescens 3343	armA	blaCTX-M-3	-	blaOXA-1	-	-	-	aac(6')-Ib-cr			Sm-3
* SM5714	2012-11-22	urine	Urology	Serratia marcescens 5714	armA	blaCTX-M-3	-	blaOXA-1	-	-	-	aac(6')-Ib-cr			Sm-3
* SM6051	2012-12-10	urine	Urology	Serratia marcescens 6051	armA	blaCTX-M-3	-	blaOXA-1	-	-	-	aac(6')-Ib-cr			Sm-3
* SM3247	2013-05-08	wound, surgical	Surgery	Serratia marcescens 3247	armA	blaCTX-M-3	-	blaOXA-1	-	-	-	aac(6')-Ib-cr			Sm-3
SM5327	2013-08-21	wound, surgical	Gynaecology	Serratia marcescens 5327	armA	blaCTX-M-3	-	blaOXA-1	-	-	-	aac(6')-Ib-cr	470		Sm-4
SM708	2014-02-10	urine	Urology	Serratia marcescens 708	armA	blaCTX-M-3	-	-	-	-	-	-	470		Sm-4
* SM6167	2014-12-17	wound, surgical	Surgery	Serratia marcescens 6167	armA	blaCTX-M-3	-	-	-	-	-	-			Sm-1
SM1281	2015-03-30	urine	Surgery	Serratia marcescens 1281	armA	blaCTX-M-3	-	-	blaVIM-4	-	-	-	891		Sm-8
SM3560	2016-09-26	urine	Urology	Serratia marcescens 3560	armA	blaCTX-M-15	-	blaOXA-1	-	-	-	aac(6')-Ib-cr	891		Sm-1
SM4949	2018-11-05	urine	Urology	Serratia marcescens 4949	armA	blaCTX-M-3	-	-	blaNDM-1	qnrB9	-	-	92		Sm-5
SM4487	2019-10-23	urine	Urology	Serratia marcescens 4487	armA	blaCTX-M-3	-	blaOXA-1	blaNDM-1	qnrS1	-	aac(6')-Ib-cr	ND		Sm-5
* SM4766	2019-11-07	urine	Urology	Serratia marcescens 4766	armA	blaCTX-M-3	-	-	-	-	-	-			Sm-1
* SM1871	2020-06-10	urine	Urology	Serratia marcescens 1871	armA	blaCTX-M-3	-	-	-	-	-	-			Sm-1
SM2942	2020-09-17	urine	Radiotherapy	Serratia marcescens 2942	armA	blaCTX-M-3	-	-	blaVIM-4	-	-	-	891		Sm-7
EA146	2006-01-12	urine	Surgery	Enterobacter asburiae 146	armA	blaCTX-M-3	-	-	-	-	-	-			Ecc-7
* EH2968	2007-08-03	urine	Gynaecology	Enterobacter hormaechei 2968	armA	blaCTX-M-3	-	-	-	-	-	-			Ecc-5
* EH3708	2008-11-06	sputum	Thoracic Surgery	Enterobacter hormaechei 3708	armA	blaCTX-M-3	-	-	-	qnrS1	-	-			Ecc-3
* EH4326	2009-12-10	urine	Gynaecology	Enterobacter hormaechei 4326	armA	blaCTX-M-3	-	-	-	-	-	aac(6')-Ib-cr			Ecc-1
* EH2073	2010-06-10	sputum	Intensive care	Enterobacter hormaechei 2073	armA	blaCTX-M-3	-	-	-	-	-	-			Ecc-6
* EH3661	2010-10-20	urine	Urology	Enterobacter hormaechei 3161	armA	blaCTX-M-3	-	blaOXA-1	-	-	-	aac(6')-Ib-cr			Ecc-8
* EH3709	2010-10-21	wound surgical	Surgery	Enterobacter hormaechei 3709	armA	blaCTX-M-3	-	-	-	-	-	-			Ecc-3
EH150	2011-01-13	urine	Radiotherapy	Enterobacter hormaechei 150	armA	blaCTX-M-3	-	-	-	-	-	-			Ecc-5
* EH1598	2012-03-29	urine	Urology	Enterobacter hormaechei 1598	armA	blaCTX-M-3	-	blaOXA-1	-	qnrS1	-	aac(6')-Ib-cr			Ecc-1
EH4655	2012-09-29	urine	Urology	Enterobacter hormaechei 4655	armA	blaCTX-M-3	blaDHA-1	blaOXA-1	-	qnrB4	-	aac(6')-Ib-cr			Ecc-4
EH4617	2013-07-10	urine	Urology	Enterobacter hormaechei 4617	armA	blaCTX-M-3	-	-	-	-	-	-			Ecc-4
* EH5493	2013-09-03	urine	Surgery	Enterobacter hormaechei 5493	armA	blaCTX-M-3	-	-	-	qnrS1	-	-			Ecc-1
* EH4253	2015-11-05	urine	Gynaecology	Enterobacter hormaechei 4253	armA	blaCTX-M-3	-	blaOXA-1	-	qnrB1	-	aac(6')-Ib-cr			Ecc-2
EH4454	2015-11-17	urine	Urology	Enterobacter hormaechei 4454	armA	blaCTX-M-3	-	-	-	-	-	-			Ecc-3
EH4629	2016-12-06	urine	Urology	Enterobacter hormaechei 4629	armA	blaCTX-M-15	-	blaOXA-1	-	qnrB1	-	aac(6')-Ib-cr			Ecc-2
* EH1683	2017-05-18	urine	Urology	Enterobacter hormaechei 1683	armA	blaCTX-M-3	-	blaOXA-1	-	-	-	aac(6')-Ib-cr			Ecc-2
* EH2597	2017-07-18	urine	Urology	Enterobacter hormaechei 2597	armA	blaCTX-M-3	-	-	-	-	-	-			Ecc-2
EH3113	2018-07-23	urine	Urology	Enterobacter hormaechei 3113	armA	blaCTX-M-15	-	blaOXA-1	blaOXA-48	qnrB1	-	aac(6')-Ib-cr			Ecc-2
EH3986	2018-09-17	urine	Urology	Enterobacter hormaechei 3986	armA	blaCTX-M-3	-	-	-	-	-	-			Ecc-2
EH401	2019-01-30	urine	Radiotherapy	Enterobacter hormaechei 401	armA	blaCTX-M-3	-	blaOXA-1	-	qnrB1	-	aac(6')-Ib-cr			Ecc-2
EH1796	2019-04-18	urine	Primary care	Enterobacter hormaechei 1796	armA	blaCTX-M-3	-	blaOXA-1	-	-	-	aac(6')-Ib-cr			Ecc-2
* EH3789	2019-09-09	urine	Urology	Enterobacter hormaechei 3789	armA	blaCTX-M-3	-	blaOXA-1	-	-	-	aac(6')-Ib-cr			Ecc-4
* EH1752	2021-06-01	urine	Urology	Enterobacter hormaechei 1752	armA	blaCTX-M-3	-	blaOXA-1	-	qnrS1	-	aac(6')-Ib-cr			Ecc-4
EH1941	2021-06-14	urine	Urology	Enterobacter hormaechei 1941	armA	blaCTX-M-3	-	blaOXA-1	-	qnrS1	-	aac(6')-Ib-cr			Ecc-4
EH2237	2021-07-13	urine	Urology	Enterobacter hormaechei 2237	armA	blaCTX-M-3	-	blaOXA-1	-	qnrS1	-	aac(6')-Ib-cr			Ecc-4
EH1813	2022-06-16	urine	Urology	Enterobacter hormaechei 1813	armA	blaCTX-M-3	-	blaOXA-1	-	qnrB1	-	aac(6')-Ib-cr			Ecc-6
EH3030	2022-10-11	urine	Urology	Enterobacter hormaechei 3030	armA	blaCTX-M-3	-	blaOXA-1	-	qnrS1	-	aac(6')-Ib-cr			Ecc-4
KP727	2007-02-22	urine	Radiotherapy	Klebsiella pneumoniae 727	armA	blaCTX-M-15	-	blaOXA-1; blaOXA-10	-	-	-	aac(6')-Ib-cr	659	Kp-20
KP2280	2008-06-26	urine	Urology	Klebsiella pneumoniae 2280	armA	blaCTX-M-15	-	blaOXA-1; blaOXA-10	-	qnrB1	-	aac(6')-Ib-cr	659	Kp-20
KP2728	2008-08-05	urine	Urology	Klebsiella pneumoniae 2728	armA	blaCTX-M-3	-	blaOXA-1; blaOXA-10	-	-	-	aac(6')-Ib-cr	147	Kp-15
* KP305	2009-01-30	urine	Urology	Klebsiella pneumoniae 305	armA	blaCTX-M-3	-	blaOXA-1	-	-	-	aac(6')-Ib-cr	ND	Kp-12
KP510	2009-02-13	urine	Intensive care	Klebsiella pneumoniae 510	armA	blaCTX-M-15	-	blaOXA-1	-	-	-	aac(6')-Ib-cr	15	Kp-12
KP2010	2009-06-01	urine	Surgery	Klebsiella pneumoniae 2010	armA	blaCTX-M-15	-	blaOXA-1	-	-	-	aac(6')-Ib-cr	29	Kp-29
KP4320	2009-12-10	urine	Intensive care	Klebsiella pneumoniae 4320	armA	blaCTX-M-3	-	-	-	-	-	-	15	Kp-30
* KP1109	2010-04-01	urine	Gynaecology	Klebsiella pneumoniae 1109	armA	blaCTX-M-3	-	-	-	-	-	-	ND	Kp-14
* KP1607	2010-05-10	urine	Intensive care	Klebsiella pneumoniae 1607	armA	blaCTX-M-3	-	-	-	-	-	-	ND	Kp-14
* KP3214	2010-09-15	urine	Urology	Klebsiella pneumoniae 3214	armA	blaCTX-M-3	-	-	-	-	-	-	ND	Kp-18
KP4075	2010-11-12	urine	Urology	Klebsiella pneumoniae 4075	armA	blaCTX-M-3	-	blaOXA-1; blaOXA-10	-	-	-	aac(6')-Ib-cr	147	Kp-15
* KP414	2011-01-31	urine	Urology	Klebsiella pneumoniae 414	armA	blaCTX-M-3	-	-	-	-	-	-	ND	Kp-33
KP2569	2011-07-08	urine	Surgery	Klebsiella pneumoniae 2569	armA	blaCTX-M-3	-	blaOXA-1; blaOXA-10	-	-	-	aac(6')-Ib-cr	147	Kp-15
* KP4465	2011-11-10	urine	Gynaecology	Klebsiella pneumoniae 4465	armA	blaCTX-M-3	-	-	-	-	-	-	ND	Kp-15
* KP1698	2012-04-05	urine	Primary care	Klebsiella pneumoniae 1698	armA	blaCTX-M-3	-	-	-	-	-	-	ND	Kp-25
KP4659	2013-07-12	urine	Intensive care	Klebsiella pneumoniae 4659	armA	blaCTX-M-3	-	-	-	-	-	-	16	Kp-18
KP6024	2013-10-07	urine	Urology	Klebsiella pneumoniae 6024	armA	blaCTX-M-3	-	blaOXA-9	-	-	aac(6')-Ib	-	378	Kp-42
* KP2178	2015-06-10	wound, surgical	Surgery	Klebsiella pneumoniae 2178	armA	blaCTX-M-3	-	-	-	-	-	-		Kp-38
KP2158	2016-05-31	wound, surgical	Urology	Klebsiella pneumoniae 2158	armA	blaCTX-M-15	-	blaOXA-1	-	-	-	aac(6')-Ib-cr	15	Kp-12
KP826	2017-03-13	urine	Urology	Klebsiella pneumoniae 826	armA	blaCTX-M-3	-	-	-	qnrS1	-	-	16	Kp-18
* KP2155	2018-05-17	urine	Urology	Klebsiella pneumoniae 2155	armA	blaCTX-M-3	-	-	-	-	-	-	ND	Kp-14
* KP3136	2018-07-25	urine	Urology	Klebsiella pneumoniae 3136	armA	blaCTX-M-3	-	-	-	-	-	-	ND	Kp-18
KP1339	2019-03-25	urine	Urology	Klebsiella pneumoniae 1339	armA	-	-	blaOXA-1	-	qnrS1	-	aac(6')-Ib-cr	16	Kp-18
KP1724	2019-04-15	urine	Urology	Klebsiella pneumoniae 1724	armA	blaCTX-M-3	-	blaOXA-1	-	-	-	aac(6')-Ib-cr	25	Kp-34
KP3648	2022-12-09	urine	Primary care	Klebsiella pneumoniae 3648	rmtB	-	-	blaOXA-9	blaNDM-5; blaOXA-232	-	aac(6')-Ib	-	6260	Kp-93
KP146	2023-01-17	urine	Urology	Klebsiella pneumoniae 146	rmtB; rmtF	blaSFO-1	-	-	blaNDM-5; blaOXA-232	-	aac(6')-Ib	-	6260	Kp-93
KP166	2023-01-19	wound, surgical	Intensive care	Klebsiella pneumoniae 166	rmtB	blaSFO-1	-	blaOXA-9	blaNDM-5	-	aac(6')-Ib	-	6260	Kp-93
KP448	2023-02-16	urine	Urology	Klebsiella pneumoniae 448	rmtB; rmtF	blaSFO-1	-	-	blaNDM-5; blaOXA-232	-	aac(6')-Ib	-	6260	Kp-93
KP740	2023-02-28	urine	Urology	Klebsiella pneumoniae 740	armA	blaCTX-M-3	-	-	blaNDM-1	qnrS1	-	aac(6')-Ib-cr	147	Kp-95
KP3112	2023-10-02	urine	Urology	Klebsiella pneumoniae 3112	rmtB; rmtF	-	-	blaOXA-9	blaNDM-5	-	aac(6')-Ib	-	6260	Kp-93
KP3161	2023-10-05	abdominal fluid	Surgery	Klebsiella pneumoniae 3161	rmtB; rmtF	blaSFO-1	-	blaOXA-9	blaNDM-5; blaOXA-232	-	aac(6')-Ib	-	6260	Kp-93
** PM1421	2007-04-04	urine	Radiotherapy	Proteus mirabilis 1421	armA	blaSHV-12	blaCMY-99	blaOXA-9	blaVIM-1	-	aac(6')-Ib	-				Pm-1 "Dienes strain"	A
** PM1228	2009-04-07	urine	Surgery	Proteus mirabilis 1228	armA	blaSHV-12	blaCMY-99	blaOXA-9	blaVIM-1	-	aac(6')-Ib	-				Pm-1 "Dienes strain"	A
** PM1468	2009-04-23	urine	Surgery	Proteus mirabilis 1468	armA	blaSHV-12	blaCMY-99	blaOXA-9	blaVIM-1	-	aac(6')-Ib	-				Pm-1 "Dienes strain"	A
** PM4127	2009-09-23	urine	Intensive care	Proteus mirabilis 4127	armA	blaSHV-12	blaCMY-99	blaOXA-9	blaVIM-1	-	aac(6')-Ib	-				Pm-1 "Dienes strain"	A
** PM4255	2009-12-03	urine	Surgery	Proteus mirabilis 4255	armA	blaSHV-12	blaCMY-99	blaOXA-9	blaVIM-1	-	aac(6')-Ib	-				Pm-1 "Dienes strain"	A
** PM2966	2011-08-03	urine	Gynaecology	Proteus mirabilis 2966	armA	blaSHV-12	blaCMY-99	blaOXA-9	blaVIM-1	-	aac(6')-Ib	-				Pm-1 "Dienes strain"	A
** PM3866	2011-10-06	urine	Gynaecology	Proteus mirabilis 3866	armA	blaSHV-12	blaCMY-99	blaOXA-9	blaVIM-1	-	aac(6')-Ib	-				Pm-1 "Dienes strain"	A
** PM902	2012-02-02	urine	Urology	Proteus mirabilis 902	armA	blaSHV-12	blaCMY-99	blaOXA-9	blaVIM-1	-	aac(6')-Ib	-				Pm-1 "Dienes strain"	A
** PM3014	2012-07-26	urine	Urology	Proteus mirabilis 3014	armA	blaSHV-12	blaCMY-99	blaOXA-9	blaVIM-1	-	aac(6')-Ib	-				Pm-1 "Dienes strain"	A
** PM5529	2012-11-13	wound, surgical	Surgery	Proteus mirabilis 5529	armA	blaSHV-12	blaCMY-99	blaOXA-9	blaVIM-1	-	aac(6')-Ib	-				Pm-1 "Dienes strain"	A
* PM5530	2012-11-13	wound, surgical	Surgery	Proteus mirabilis 5530	armA	blaSHV-12	blaCMY-99	blaOXA-9	blaVIM-1	-	aac(6')-Ib	-				Pm-1 "Dienes strain"
* PM5686	2012-11-21	urine	Urology	Proteus mirabilis 5686	armA	blaSHV-12	blaCMY-99	blaOXA-9	blaVIM-1	-	aac(6')-Ib	-				Pm-1 "Dienes strain"
PM1502	2014-03-20	urine	Intensive care	Proteus mirabilis 1502	armA	blaSHV-12	blaCMY-99	blaOXA-9	blaVIM-1	-	aac(6')-Ib	-				Pm-1 "Dienes strain"	A
* PM1504	2014-03-20	urine	Intensive care	Proteus mirabilis 1504	armA	blaSHV-12	blaCMY-99	blaOXA-9	blaVIM-1	-	aac(6')-Ib	-				Pm-1 "Dienes strain"
* PM4050	2014-08-15	urine	Gynaecology	Proteus mirabilis 4050	armA	blaSHV-12	blaCMY-99	blaOXA-9	blaVIM-1	-	aac(6')-Ib	-				Pm-1 "Dienes strain"
* PM4339	2014-09-01	urine	Urology	Proteus mirabilis 4339	armA	blaSHV-12	blaCMY-99	blaOXA-9	blaVIM-1	-	aac(6')-Ib	-				Pm-1 "Dienes strain"
* PM5144	2014-10-17	urine	Primary care	Proteus mirabilis 5144	armA	blaSHV-12	blaCMY-99	blaOXA-9	blaVIM-1	-	aac(6')-Ib	-				Pm-1 "Dienes strain"
* PM5736	2014-11-20	urine	Urology	Proteus mirabilis 5736	armA	blaSHV-12	blaCMY-99	blaOXA-9	blaVIM-1	-	aac(6')-Ib	-				Pm-1 "Dienes strain"
* PM6203	2014-12-22	urine	Primary care	Proteus mirabilis 6203	armA	blaSHV-12	blaCMY-99	blaOXA-9	blaVIM-1	-	aac(6')-Ib	-				Pm-1 "Dienes strain"
* PM2918	2015-08-05	urine	Chemotherapy	Proteus mirabilis 2918	armA	blaSHV-12	blaCMY-99	blaOXA-9	blaVIM-1	-	aac(6')-Ib	-				Pm-1 "Dienes strain"	A
* PM3158	2016-08-16	urine	Primary care	Proteus mirabilis 3158	armA	blaSHV-12	blaCMY-99	blaOXA-9	blaVIM-1	-	aac(6')-Ib	-				Pm-1 "Dienes strain"	A
* PM4355	2016-11-21	urine	Urology	Proteus mirabilis 4355	armA	blaSHV-12	blaCMY-99	blaOXA-9	blaVIM-1	-	aac(6')-Ib	-				Pm-1 "Dienes strain"
* PM746	2017-03-07	urine	Primary care	Proteus mirabilis 746	armA	blaSHV-12	blaCMY-99	blaOXA-9	blaVIM-1	-	aac(6')-Ib	-				Pm-1 "Dienes strain"	A
* PM3496	2018-08-13	urine	Urology	Proteus mirabilis 3496	armA	blaSHV-12	blaCMY-99	blaOXA-9	blaVIM-1	-	aac(6')-Ib	-				Pm-1 "Dienes strain"	A
* PM147	2019-01-15	urine	Primary care	Proteus mirabilis 147	armA	blaSHV-12	blaCMY-99	blaOXA-9	blaVIM-1	-	aac(6')-Ib	-				Pm-1 "Dienes strain"	A
* PM319	2019-01-25	urine	Urology	Proteus mirabilis 319	armA	blaSHV-12	blaCMY-99	blaOXA-9	blaVIM-1	-	aac(6')-Ib	-				Pm-1 "Dienes strain"
* PM1967	2021-06-17	urine	Intensive care	Proteus mirabilis 1967	armA	blaSHV-12	blaCMY-99	blaOXA-9	blaVIM-1	-	aac(6')-Ib	-				Pm-1 "Dienes strain"	A
* For strains marked with an asterisk (*), resistance data were obtained from PCR and sequencing, and for the remaining strains additionally from WGS.
** Proteus mirabilis strains that were described in our previous study [20] to carry blaSHV-12, blaCMY-99 and blaVIM-1 by PCR and sequencing

## Sheet: Table S2. Prevalence 16S-RMTase
Table S2. Prevalence of 16S rRNA methyltransferase producers among different Enterobacterales species
Species	Total isolates	16S RMTase-producing isolates
	n	n	%
K. pneumoniae	1875	31	1.65333
E. cloacae complex*	626	27	4.3131
P. mirabilis	636	27	4.24528
S. marcescens	351	22	6.26781
E. coli	5704	15	0.262973
C. freundii complex**	273	13	4.7619
K. oxytoca complex***	502	6	1.19522
M. morganii	386	5	1.29534
K. aerogenes	169	3	1.77515
P. stuartii	6	1	16.6667
Others****	203	0	0
Total	10731	150	1.39782
* 16S RMTase-producing isolates of E. cloacae complex included E. hormaechiae (n = 26) and E. asburiae (n = 1)
** 16S RMTase-producing isolates of C. freundii complex included C. freundii (n = 12) and C. portucalensis (n = 1)
*** 16S RMTase-producing isolates of K. oxytoca complex included K. michiganensis (n = 4) and K. oxytoca (n = 2)
**** P. vulgaris (n = 91); C. koseri (n = 53); P. rettgeri (n = 19); P.penneri (n = 15); H. alvei (n = 11); S. plymuthica (n = 4); P. agglomerans (n = 3); E. hermannii (n = 3); P. alcalifaciens (n = 2); Salmonella sp. (n = 2)

## Sheet: Table S3. PCR-Transconjugants
Table S3. Characteristics of transconjugants harboring 16S rRNA methyltransferase genes
	PCR for the following genes:
Unique identifier	16S RMTase gene	ESBL gene	pAmpC gene	blaOXA-1/2/9/10	Carbapenemase gene	qnrA/B/C/D/S and qepA	aac(6')-Ib	aac(6')-Ib-cr	aadA2	Plasmid Replicon Type(s)
TC─PS3347	armA	-	blaCMY-4	blaOXA-1	blaVIM-86	-	-	aac(6')-Ib-cr	-	IncA/C
TC─KA2661	armA	blaCTX-M-3	-	-	-	-	-	-	aadA2	IncL/M
TC─KA4867	armA	blaCTX-M-3	-	-	-	-	-	-	aadA2	IncL/M
TC─KA3953	armA	blaCTX-M-3	-	-	-	-	-	-	aadA2	IncL/M
TC─MM1990	armA	blaCTX-M-3	-	-	-	-	-	-	aadA2	IncL/M
TC─MM4395	armA	-	-	blaOXA-1	blaNDM-1	qnrB1	aac(6')-Ib	-	aadA2	IncT
TC─MM2789	armA	blaCTX-M-3	-	-	-	-	-	-	-	IncL/M
TC─MM2117	armA	blaCTX-M-3	-	blaOXA-1	-	-	-	aac(6')-Ib-cr	-	IncL/M
TC─KM916	armA	blaCTX-M-3	-	-	-	-	-	-	aadA2	IncL/M
TC─KM860	armA	blaCTX-M-3	-	-	-	-	-	-	aadA2	IncL/M
TC─KO1765	armA	blaCTX-M-3	-	blaOXA-1	-	-	-	aac(6')-Ib-cr	-	IncL/M
TC─KO1673	armA	blaCTX-M-3	-	-	-	-	-	-	aadA2	IncL/M
TC─KM3809	armA	blaCTX-M-3	-	-	-	-	-	-	aadA2	IncL/M
TC─KM2117	armA	blaCTX-M-15	-	blaOXA-1	-	-	-	aac(6')-Ib-cr	-	IncL/M
TC─CF2206	armA	blaCTX-M-3	-	-	-	-	-	-	aadA2	IncL/M
TC─CF979	armA	blaCTX-M-15	-	-	-	-	-	-	-	IncL/M
TC─CP2648	armA	blaCTX-M-3	-	-	-	-	-	-	aadA2	IncL/M
TC─CF1739	armA	blaCTX-M-3	-	-	-	qnrB38	-	-	aadA2	IncL/M
TC─CF2748	armA	blaCTX-M-3	-	-	blaVIM-4	-	-	-	-	IncL/M
TC─CF2150	armA	blaCTX-M-3	-	-	-	-	-	-	aadA2	IncL/M
TC─CF2789	armA	blaCTX-M-3	-	blaOXA-1	-	-	-	aac(6')-Ib-cr	-	IncL/M
TC─CF3757	armA	blaCTX-M-3	-	blaOXA-1	-	qnrB9	-	aac(6')-Ib-cr	-	IncL/M
TC─CF3923	armA	blaCTX-M-3	-	blaOXA-1	-	-	-	aac(6')-Ib-cr	-	IncL/M
TC─CF1976	armA	blaCTX-M-3	-	-	blaNDM-1	qnrB9	-	-	aadA2	IncL/M
TC─CF2068	armA	blaCTX-M-3	-	-	blaNDM-1	qnrB9	-	-	aadA2	IncL/M
TC─CF2341	armA	blaCTX-M-3	-	-	blaNDM-1	qnrB9	-	-	aadA2	IncL/M
TC─CF2739	armA	blaCTX-M-15	-	-	-	-	-	aac(6')-Ib-cr	-	IncFIB
TC─EC718	armA	blaCTX-M-3	-	-	-	-	-	-	aadA2	IncL/M
TC─EC2160	armA	blaCTX-M-3	-	-	-	-	-	-	aadA2	IncL/M
TC─EC3517										IncFII (not conjugative plasmid)
TC─EC4659	armA	blaCTX-M-3	-	-	-	-	-	-	aadA2	IncL/M
TC─EC342										IncA/C (non conjugative plasmid)
TC─EC4056	armA	blaCTX-M-3	-	-	-	-	-	-	aadA2	IncL/M
TC─EC2178	armA	blaCTX-M-3	-	-	-	-	-	-	aadA2	IncL/M
TC─EC3153										IncFII (non conjugative plasmid)
TC─EC2730	armA	blaCTX-M-3	-	-	-	-	-	-	aadA2	IncL/M
TC─EC52491	armA	blaCTX-M-3	blaCMY-4	-	blaNDM-1	qnrB9	-	-	aadA2	IncL/M
TC─EC52492/1	armA	blaCTX-M-3	-	blaOXA-1	-	-	-	aac(6')-Ib-cr	-	IncL/M
TC─EC52492/2	-	-	-	-	blaNDM-1	qnrB9	-	-	-	IncA/C
TC─EC2385	armA	blaCTX-M-3	-	-	-	-	-	-	aadA2	IncL/M
TC─EC2563	armA	blaCTX-M-3	-	-	-	-	-	-	aadA2	IncL/M
TC_SM574	armA	blaCTX-M-3	-	-	-	-	-	-	aadA2	IncL/M
TC─SM1990	armA	blaCTX-M-3	-	-	-	-	-	-	aadA2	IncL/M
TC─SM2099	armA	blaCTX-M-3	-	-	-	-	-	-	aadA2	IncL/M
TC─SM2690	armA	blaCTX-M-3	-	-	-	-	-	-	aadA2	IncL/M
TC─SM3191	armA	blaCTX-M-3	-	-	-	-	-	-	aadA2	IncL/M
TC─SM524	armA	blaCTX-M-3	-	-	-	-	-	-	aadA2	IncL/M
TC─SM2921	armA	blaCTX-M-3	-	-	-	-	-	-	-	IncL/M
TC─SM3155	armA	blaCTX-M-3	-	-	-	-	-	-	aadA2	IncL/M
TC─SM3343	armA	blaCTX-M-3	-	-	-	-	-	-	aadA2	IncL/M
TC─SM5714	armA	blaCTX-M-3	-	-	-	-	-	-	aadA2	IncL/M
TC─SM6051	armA	blaCTX-M-3	-	-	-	-	-	-	aadA2	IncL/M
TC─SM3247	armA	blaCTX-M-3	-	blaOXA-1	-	-	-	aac(6')-Ib-cr	-	IncL/M
TC─SM5327	armA	blaCTX-M-3	-	-	-	-	-	-	-	IncA/C
TC─SM708	armA	blaCTX-M-3	-	-	-	-	-	-	aadA2	IncA/C
TC─SM6167	armA	blaCTX-M-3	-	-	-	-	-	-	aadA2	IncL/M
TC─SM1281	armA	blaCTX-M-3	-	-	-	-	-	-	aadA2	IncL/M
TC─SM3560	armA	blaCTX-M-15	-	-	-	-	-	-	aadA2	IncL/M
TC─SM4949	armA	blaCTX-M-3	-	-	blaNDM-1	qnrB9	-	-	aadA2	IncL/M
TC─SM4487	armA	blaCTX-M-3	-	-	-	-	-	-	aadA2	IncL/M
TC─SM4766	armA	blaCTX-M-3	-	-	-	-	-	-	aadA2	IncL/M
TC─SM1871	armA	blaCTX-M-3	-	-	-	-	-	-	aadA2	IncL/M
TC─SM2942	armA	blaCTX-M-3	-	-	-	-	-	-	-	IncL/M
TC─EA146	armA	blaCTX-M-3	-	-	-	-	-	-	aadA2	IncL/M
TC─EH2968	armA	blaCTX-M-3	-	-	-	-	-	-	aadA2	IncL/M
TC─EH3708	armA	blaCTX-M-3	-	-	-	-	-	-	aadA2	IncL/M
TC─EH4326	armA	blaCTX-M-3	-	-	-	-	-	-	aadA2	IncL/M
TC─EH2073	armA	blaCTX-M-3	-	-	-	-	-	-	aadA2	IncL/M
TC─EH3661	armA	blaCTX-M-3	-	-	-	-	-	-	-	IncL/M
TC─EH3709	armA	blaCTX-M-3	-	-	-	-	-	-	-	IncL/M
TC─EH150	armA	blaCTX-M-3	-	-	-	-	-	-	aadA2	IncL/M
TC─EH1598	armA	blaCTX-M-3	-	-	-	-	-	-	aadA2	IncL/M
TC─EH4655	armA	blaCTX-M-3	-	blaOXA-1	-	-	-	aac(6')-Ib-cr	-	IncL/M
TC─EH4617	armA	blaCTX-M-3	-	-	-	-	-	-	aadA2	IncL/M
TC─EH5493	armA	blaCTX-M-3	-	-	-	-	-	-	aadA2	IncL/M
TC─EH4253	armA	blaCTX-M-3	-	-	-	-	-	-	aadA2	IncL/M
TC─EH4454	armA	blaCTX-M-3	-	-	-	-	-	-	aadA2	IncL/M
TC─EH1683	armA	blaCTX-M-3	-	-	-	-	-	-	aadA2	IncL/M
TC─EH2597	armA	blaCTX-M-3	-	-	-	-	-	-	aadA2	IncL/M
TC─EH3113	armA	-	-	blaOXA-1	blaOXA-48	qnrB1	-	aac(6')-Ib-cr	aadA2	IncL/M
TC─EH3986	armA	blaCTX-M-3	-	-	-	-	-	-	aadA2	IncL/M
TC─EH401	armA	blaCTX-M-3	-	blaOXA-1	-	qnrB1	-	aac(6')-Ib-cr	aadA2	IncL/M
TC─EH1796	armA	blaCTX-M-3	-	blaOXA-1	-	-	-	aac(6')-Ib-cr	-	IncL/M
TC─EH3789	armA	blaCTX-M-3	-	blaOXA-1	-	-	-	aac(6')-Ib-cr	-	IncL/M
TC─EH1752	armA	blaCTX-M-3	-	blaOXA-1	-	-	-	aac(6')-Ib-cr	-	IncL/M
TC─EH1941	armA	blaCTX-M-3	-	blaOXA-1	-	-	-	aac(6')-Ib-cr	-	IncL/M
TC─EH2237	armA	blaCTX-M-3	-	blaOXA-1	-	-	-	aac(6')-Ib-cr	-	IncL/M
TC─EH1813	armA	blaCTX-M-3	-	-	-	-	-	-	aadA2	IncL/M
TC─EH3030	armA	blaCTX-M-3	-	blaOXA-1	-	-	-	aac(6')-Ib-cr	-	IncL/M
TC─KP727	armA	blaCTX-M-15	-	blaOXA-1	-	-	-	aac(6')-Ib-cr	-	untypable
TC─KP2280	armA	blaCTX-M-15	-	blaOXA-10	-	qnrB1	-	aac(6')-Ib-cr	-	untypable
TC─KP2728	armA	blaCTX-M-3	-	blaOXA-10	-	-	-	aac(6')-Ib-cr	-	untypable
TC─KP305	armA	blaCTX-M-3	-	-	-	-	-	-	-	IncL/M
TC─KP510	armA	blaCTX-M-15	-	-	-	-	-	-	-	untypable
TC─KP2010	armA	blaCTX-M-15	-	-	-	-	-	-	-	IncL/M
TC─KP4320	armA	blaCTX-M-3	-	-	-	-	-	-	-	IncL/M
TC─KP1109	armA	blaCTX-M-3	-	-	-	-	-	-	-	IncL/M
TC─KP1607	armA	blaCTX-M-3	-	-	-	-	-	-	-	IncL/M
TC─KP3214	armA	blaCTX-M-3	-	-	-	-	-	-	-	IncL/M
TC─KP4075	armA	blaCTX-M-3	-	blaOXA-10	-	-	-	aac(6')-Ib-cr	-	untypable
TC─KP414	armA	blaCTX-M-3	-	-	-	-	-	-	-	IncL/M
TC─KP2569	armA	blaCTX-M-3	-	blaOXA-10	-	-	-	aac(6')-Ib-cr	-	untypable
TC─KP4465	armA	blaCTX-M-3	-	-	-	-	-	-	aadA2	IncL/M
TC─KP1698	armA	blaCTX-M-3	-	-	-	-	-	-	-	IncL/M
TC─KP4659	armA	blaCTX-M-3	-	-	-	-	-	-	aadA2	IncL/M
TC─KP6024	armA	blaCTX-M-3	-	-	-	-	aac(6')-Ib	-	aadA2	IncL/M
TC─KP2178	armA	blaCTX-M-3	-	-	-	-	-	-	aadA2	IncL/M
TC─KP2158	armA	blaCTX-M-15	-	blaOXA-1	-	-	-	aac(6')-Ib-cr	aadA2	IncR
TC─KP826	armA	blaCTX-M-3	-	-	-	-	-	-	aadA2	IncL/M
TC─KP2155	armA	blaCTX-M-3	-	-	-	-	-	-	aadA2	IncL/M
TC─KP3136	armA	blaCTX-M-3	-	-	-	-	-	-	aadA2	IncL/M
TC─KP1724	armA	blaCTX-M-3	-	-	-	-	-	-	aadA2	IncL/M
TC─KP3648	-	-	-	-	blaOXA-232	-	-	-	-	Col
TC─KP146/1	rmtF	blaSFO-1	-	-	-	-	aac(6')-Ib	-	-	IncFIB;IncFII
TC─KP146/2	-	-	-	-	blaOXA-232	-	-	-	-	Col
TC─KP448/1	rmtF	blaSFO-1	-	-	-	-	aac(6')-Ib	-	-	IncFIB;IncFII
TC─KP448/2	-	-	-	-	blaOXA-232	-	-	-	-	Col
TC─KP740	armA	blaCTX-M-3	-	-	blaNDM-1	qnrS1	-	aac(6')-Ib-cr	aadA2	IncL/M
TC─KP3112	rmtF	-	-	blaOXA-9	-	-	aac(6')-Ib	-	-	IncFIB
TC─KP3161/1	rmtF	blaSFO-1	-	blaOXA-9	-	-	aac(6')-Ib	-	-	IncFIB
TC─KP3161/2	-	-	-	-	blaOXA-232	-	-	-	-	Col
Abbreviations: TC, transconjugant; PS, Providentia stuartii; KA, Klebsiella aerogenes; MM, Morganella morganii; KM, Klebsiella michiganensis; KO, Klebsiella oxytoca; CF, Citrobacter freundii; CP, Citrobacter portucalensis; EC, Escherichia coli; SM, Serratia marcescens; EA, Enterobacter asburiae; EH, Enterobacter hormaechei; KP, Klebsiella pneumoniae.

## Sheet: Table S4. Susceptibility
Table S4. Antimicrobial susceptibility of 16S rRNA methytransferase-producing Enterobacterales isolates
		Antibiotica (range tested, mg/L)
		Amikacin (0.016-256)		Gentamicin (0.016-256)		Tobramycin (2-4)		Ampicillin (2-8)		Amoxicillin/Clavulanate(4/2-32/16)		Piperacillin (4-16)		Piperacillin/Tazobactam (4/4-16/4)		Cefuroxime (4-8)		Cefotaxime (0.5-32)		Ceftazidime (0.5-32)		Cefepime (1-4)		Aztreonam (1-4)		Ertapenem (0.12, 0.5-1)		Imipenem (1-8)		Meropenem (0.12-8)		Ciprofloxacin (0.25-1)		Levofloxacin (0.5-1)		Trimethoprim/Sulfamethoxazole (2/38-4/76)		Colistin (2-4)		Fosfomycin (32-64)		Tigecycline (0.5-2)		Cefiderocol		Ceftazidime/avibactam		Imipenem/relebactam
Unique identifier	Isolate	MIC	CATEGORY	MIC	CATEGORY	MIC	CATEGORY	MIC	CATEGORY	MIC	CATEGORY	MIC	CATEGORY	MIC	CATEGORY	MIC	CATEGORY	MIC	CATEGORY	MIC	CATEGORY	MIC	CATEGORY	MIC	CATEGORY	MIC	CATEGORY	MIC	CATEGORY	MIC	CATEGORY	MIC	CATEGORY	MIC	CATEGORY	MIC	CATEGORY	MIC	CATEGORY	MIC	CATEGORY	MIC	CATEGORY	DISK	CATEGORY	DISK	CATEGORY	DISK	CATEGORY
PS3347	Providencia stuartii 3347	>256	R	>256	R	>4	R	>8	R	>32	R	>16	R	>16	R	>8	R	>32	R	>32	R	>4	R	4	I	>1	R	>8	R	>8	R	>1	R	>1	R	>4	R	>4	R	≤32	S	>2	R	17	R	6	R	14	R
KA2661	Klebsiella aerogenes 2661	>256	R	>256	R	>4	R	>8	R	32	R	>16	R	8	S	>8	R	>32	R	16	R	>4	R	>4	R	0.5	S	≤1	S	≤0.12	S	≤0.25	S	≤0.5	S	>4	R	≤2	S	≤32	S	≤0.5	S	24	S	23	S	30	S
KA4867	Klebsiella aerogenes 4867	>256	R	>256	R	>4	R	>8	R	32	R	>16	R	8	S	>8	R	>32	R	16	R	>4	R	>4	R	0.5	S	≤1	S	≤0.12	S	≤0.25	S	≤0.5	S	>4	R	≤2	S	64	R	≤0.5	S	24	S	22	S	30	S
KA3953	Klebsiella aerogenes 3953	>256	R	>256	R	>4	R	>8	R	>32	R	>16	R	8	S	>8	R	>32	R	16	R	>4	R	>4	R	>1	R	4	I	4	I	≤0.25	S	≤0.5	S	>4	R	≤2	S	64	R	≤0.5	S	24	S	20	S	30	S
MM1990	Morganella morganii 1990	>256	R	>256	R	>4	R	>8	R	>32	R	>16	R	≤4	S	>8	R	>32	R	4	I	>4	R	>4	R	≤0.12	S	4	I	≤0.12	S	1	R	1	I	>4	R	>4	R	>64	R	2	R	28	S	26	S	27	S
MM4395	Morganella morganii 4395	>256	R	>256	R	>4	R	>8	R	>32	R	>16	R	>16	R	>8	R	>32	R	>32	R	>4	R	>4	R	>1	R	8	R	2	S	>1	R	>1	R	>4	R	>4	R	>64	R	1	R	24	S	6	R	14	R
MM2789	Morganella morganii 2789	>256	R	>256	R	>4	R	>8	R	>32	R	>16	R	≤4	S	>8	R	>32	R	>32	R	>4	R	>4	R	0.5	S	2	I	0.25	S	>1	R	1	I	≤2	S	>4	R	>64	R	>2	R	27	S	26	S	27	S
MM2117	Morganella morganii 2117	>256	R	>256	R	>4	R	>8	R	>32	R	>16	R	≤4	S	>8	R	>32	R	32	R	>4	R	>4	R	≤0.12	S	2	I	≤0.12	S	>1	R	>1	R	>4	R	>4	R	>64	R	>2	R	26	S	25	S	27	S
MM231	Morganella morganii 231	>256	R	>256	R	>4	R	>8	R	>32	R	>16	R	>16	R	>8	R	>32	R	>32	R	>4	R	>4	R	>1	R	8	R	2	S	>1	R	>1	R	>4	R	>4	R	>64	R	1	R	25	S	6	R	15	R
KM916	Klebsiella michiganensis 916	>256	R	>256	R	>4	R	>8	R	≤4	S	>16	R	≤4	S	>8	R	>32	R	2	I	>4	R	>4	R	≤0.12	S	≤1	S	≤0.12	S	≤0.25	S	≤0.5	S	>4	R	≤2	S	≤32	S	≤0.5	S	25	S	24	S	30	S
KM860	Klebsiella michiganensis 860	>256	R	>256	R	>4	R	>8	R	8	S	>16	R	≤4	S	>8	R	>32	R	4	I	>4	R	>4	R	≤0.12	S	≤1	S	≤0.12	S	0.5	I	≤0.5	S	>4	R	≤2	S	≤32	S	≤0.5	S	25	S	24	S	30	S
KO1765	Klebsiella oxytoca1765	>256	R	>256	R	>4	R	>8	R	32	R	>16	R	16	R	>8	R	>32	R	>32	R	>4	R	>4	R	0.5	S	≤1	S	≤0.12	S	>1	R	≤0.5	S	≤2	S	≤2	S	>64	R	≤0.5	S	25	S	24	S	30	S
KO1673	Klebsiella oxytoca1673	>256	R	>256	R	>4	R	>8	R	8	S	>16	R	≤4	S	>8	R	>32	R	8	R	>4	R	>4	R	≤0.12	S	≤1	S	≤0.12	S	≤0.25	S	≤0.5	S	>4	R	≤2	S	>64	R	≤0.5	S	25	S	24	S	30	S
KM3809	Klebsiella michiganensis 3809	>256	R	>256	R	>4	R	>8	R	16	R	>16	R	>16	R	>8	R	>32	R	16	R	>4	R	>4	R	≤0.12	S	≤1	S	≤0.12	S	>1	R	>1	R	>4	R	≤2	S	>64	R	≤0.5	S	25	S	24	S	30	S
KM2117	Klebsiella michiganensis 2117	>256	R	>256	R	>4	R	>8	R	32	R	>16	R	>16	R	>8	R	>32	R	>32	R	>4	R	>4	R	≤0.12	S	≤1	S	≤0.12	S	>1	R	>1	R	≤2	S	>4	R	>64	R	≤0.5	S	25	S	24	S	30	S
CF2206	Citrobacter freundii 2206	>256	R	>256	R	>4	R	>8	R	>32	R	>16	R	≤4	S	>8	R	>32	R	8	R	>4	R	>4	R	≤0.12	S	≤1	S	≤0.12	S	≤0.25	S	≤0.5	S	>4	R	≤2	S	≤32	S	≤0.5	S	25	S	24	S	30	S
CF979	Citrobacter freundii 979	>256	R	>256	R	>4	R	>8	R	>32	R	>16	R	≤4	S	>8	R	>32	R	>32	R	>4	R	>4	R	≤0.12	S	≤1	S	≤0.12	S	>1	R	>1	R	≤2	S	≤2	S	≤32	S	≤0.5	S	25	S	24	S	30	S
CP2648	Citrobacter portucalensis 2648	>256	R	>256	R	>4	R	>8	R	>32	R	>16	R	≤4	S	>8	R	>32	R	2	I	>4	R	>4	R	≤0.12	S	≤1	S	≤0.12	S	>1	R	>1	R	>4	R	≤2	S	≤32	S	≤0.5	S	25	S	24	S	30	S
CF1739	Citrobacter freundii 1739	>256	R	>256	R	>4	R	>8	R	>32	R	>16	R	≤4	S	>8	R	>32	R	4	I	>4	R	>4	R	0.5	S	≤1	S	≤0.12	S	1	R	1	I	>4	R	≤2	S	64	R	≤0.5	S	25	S	24	S	30	S
CF2748	Citrobacter freundii 2748	>256	R	>256	R	>4	R	>8	R	>32	R	>16	R	>16	R	>8	R	>32	R	16	R	>4	R	>4	R	>1	R	4	I	2	S	>1	R	1	I	>4	R	≤2	S	≤32	S	≤0.5	S	26	S	12	R	20	R
CF2150	Citrobacter freundii 2150	>256	R	>256	R	>4	R	>8	R	>32	R	>16	R	>16	R	>8	R	>32	R	>32	R	>4	R	>4	R	≤0.12	S	≤1	S	≤0.12	S	>1	R	>1	R	>4	R	≤2	S	≤32	S	≤0.5	S	25	S	24	S	30	S
CF2789	Citrobacter freundii 2789	>256	R	>256	R	>4	R	>8	R	>32	R	>16	R	≤4	S	>8	R	>32	R	4	I	>4	R	>4	R	0.5	S	≤1	S	≤0.12	S	>1	R	>1	R	≤2	S	≤2	S	≤32	S	≤0.5	S	25	S	24	S	30	S
CF3757	Citrobacter freundii 3757	>256	R	>256	R	>4	R	>8	R	>32	R	>16	R	8	S	>8	R	>32	R	>32	R	>4	R	>4	R	≤0.12	S	≤1	S	≤0.12	S	>1	R	>1	R	≤2	S	≤2	S	≤32	S	≤0.5	S	25	S	24	S	30	S
CF3923	Citrobacter freundii 3923	>256	R	>256	R	>4	R	>8	R	>32	R	>16	R	≤4	S	>8	R	>32	R	4	I	>4	R	>4	R	≤0.12	S	≤1	S	≤0.12	S	>1	R	>1	R	≤2	S	≤2	S	≤32	S	≤0.5	S	24	S	24	S	30	S
CF1976	Citrobacter freundii 1976	>256	R	>256	R	>4	R	>8	R	>32	R	>16	R	>16	R	>8	R	>32	R	>32	R	>4	R	>4	R	>1	R	>8	R	>8	R	>1	R	>1	R	>4	R	≤2	S	≤32	S	≤0.5	S	24	S	6	R	15	R
CF2068	Citrobacter freundii 2068	>256	R	>256	R	>4	R	>8	R	>32	R	>16	R	>16	R	>8	R	>32	R	>32	R	>4	R	>4	R	>1	R	8	R	>8	R	>1	R	>1	R	>4	R	≤2	S	≤32	S	≤0.5	S	24	S	6	R	18	R
CF2341	Citrobacter freundii 2341	>256	R	>256	R	>4	R	>8	R	>32	R	>16	R	>16	R	>8	R	>32	R	>32	R	>4	R	>4	R	>1	R	8	R	>8	R	>1	R	>1	R	>4	R	≤2	S	≤32	S	≤0.5	S	24	S	6	R	18	R
CF2739	Citrobacter freundii 2739	>256	R	>256	R	>4	R	>8	R	>32	R	>16	R	16	R	>8	R	>32	R	>32	R	>4	R	>4	R	≤0.12	S	≤1	S	≤0.12	S	>1	R	>1	R	>4	R	≤2	S	≤32	S	≤0.5	S	25	S	24	S	30	S
EC718	Escherichia coli 718	>256	R	>256	R	>4	R	>8	R	8	S	>16	R	≤4	S	>8	R	>32	R	4	I	>4	R	>4	R	≤0.12	S	≤1	S	≤0.12	S	>1	R	>1	R	>4	R	≤2	S	≤32	S	≤0.5	S	25	S	24	S	30	S
EC2160	Escherichia coli 2160	>256	R	>256	R	>4	R	>8	R	8	S	>16	R	≤4	S	>8	R	>32	R	2	I	>4	R	>4	R	≤0.12	S	≤1	S	≤0.12	S	>1	R	>1	R	>4	R	≤2	S	≤32	S	≤0.5	S	25	S	24	S	30	S
EC3517	Escherichia coli 3517	>256	R	>256	R	>4	R	>8	R	>32	R	>16	R	>16	R	>8	R	>32	R	>32	R	>4	R	>4	R	>1	R	8	R	>8	R	>1	R	>1	R	>4	R	≤2	S	≤32	S	≤0.5	S	25	S	11	R	7	R
EC4659	Escherichia coli 4659	>256	R	>256	R	>4	R	>8	R	8	S	>16	R	≤4	S	>8	R	>32	R	>32	R	>4	R	>4	R	≤0.12	S	≤1	S	≤0.12	S	>1	R	>1	R	>4	R	≤2	S	≤32	S	≤0.5	S	25	S	24	S	30	S
EC342	Escherichia coli 342	>256	R	>256	R	>4	R	>8	R	>32	R	>16	R	>16	R	>8	R	>32	R	>32	R	>4	R	>4	R	>1	R	≤1	S	≤0.12	S	>1	R	>1	R	≤2	S	≤2	S	≤32	S	≤0.5	S	25	S	24	S	30	S
EC958	Escherichia coli 958	>256	R	>256	R	>4	R	>8	R	>32	R	>16	R	>16	R	>8	R	16	R	16	R	4	I	>4	R	>1	R	≤1	S	0.5	S	>1	R	>1	R	≤2	S	≤2	S	≤32	S	≤0.5	S	25	S	24	S	30	S
EC1502	Escherichia coli 1502	>256	R	>256	R	>4	R	>8	R	>32	R	>16	R	>16	R	>8	R	>32	R	>32	R	>4	R	>4	R	0.5	S	≤1	S	≤0.12	S	>1	R	>1	R	≤2	S	≤2	S	≤32	S	≤0.5	S	25	S	24	S	30	S
EC4056	Escherichia coli 4056	>256	R	>256	R	>4	R	>8	R	8	S	>16	R	≤4	S	>8	R	>32	R	2	I	>4	R	>4	R	≤0.12	S	≤1	S	0.25	S	>1	R	>1	R	>4	R	≤2	S	≤32	S	≤0.5	S	25	S	24	S	30	S
EC2178	Escherichia coli 2178	>256	R	>256	R	>4	R	>8	R	8	S	>16	R	≤4	S	>8	R	>32	R	4	I	>4	R	>4	R	≤0.12	S	≤1	S	≤0.12	S	>1	R	>1	R	>4	R	≤2	S	≤32	S	≤0.5	S	25	S	24	S	30	S
EC3153	Escherichia coli 3153	>256	R	>256	R	>4	R	>8	R	>32	R	>16	R	>16	R	>8	R	>32	R	>32	R	>4	R	>4	R	>1	R	≤1	S	≤0.12	S	>1	R	>1	R	>4	R	≤2	S	≤32	S	≤0.5	S	25	S	24	S	30	S
EC2730	Escherichia coli 2730	>256	R	>256	R	>4	R	>8	R	32	R	>16	R	≤4	S	>8	R	>32	R	8	R	>4	R	>4	R	≤0.12	S	≤1	S	≤0.12	S	>1	R	>1	R	>4	R	≤2	S	≤32	S	≤0.5	S	25	S	24	S	30	S
EC52491	Escherichia coli 52491	>256	R	>256	R	>4	R	>8	R	>32	R	>16	R	>16	R	>8	R	>32	R	>32	R	>4	R	>4	R	>1	R	8	R	>8	R	≤0.25	S	≤0.5	S	>4	R	≤2	S	≤32	S	≤0.5	S	25	S	11	R	7	R
EC52492	Escherichia coli 52492	>256	R	>256	R	>4	R	>8	R	>32	R	>16	R	>16	R	>8	R	>32	R	>32	R	>4	R	>4	R	>1	R	4	I	8	I	0.5	I	≤0.5	S	≤2	S	≤2	S	≤32	S	≤0.5	S	25	S	11	R	7	R
EC2385	Escherichia coli 2385	>256	R	>256	R	>4	R	>8	R	8	S	>16	R	≤4	S	>8	R	>32	R	4	I	>4	R	>4	R	≤0.12	S	≤1	S	≤0.12	S	>1	R	>1	R	>4	R	≤2	S	≤32	S	≤0.5	S	25	S	24	S	30	S
EC2563	Escherichia coli 2563	>256	R	>256	R	>4	R	>8	R	8	S	>16	R	≤4	S	>8	R	>32	R	2	I	>4	R	>4	R	≤0.12	S	≤1	S	≤0.12	S	>1	R	>1	R	>4	R	≤2	S	≤32	S	≤0.5	S	25	S	24	S	30	S
SM574	Serratia marcescens 574	>256	R	>256	R	>4	R	>8	R	>32	R	>16	R	8	S	>8	R	>32	R	4	I	>4	R	>4	R	0.5	S	≤1	S	≤0.12	S	>1	R	>1	R	>4	R	>4	R	64	R	2	R	24	S	22	S	31	S
* SM1990	Serratia marcescens 1990	>256	R	>256	R	>4	R	>8	R	32	R	>16	R	≤4	S	>8	R	>32	R	2	I	>4	R	>4	R	≤0.12	S	≤1	S	≤0.12	S	>1	R	>1	R	>4	R	>4	R	≤32	S	2	R	24	S	22	S	31	S
* SM2099	Serratia marcescens 2099	>256	R	>256	R	>4	R	>8	R	>32	R	>16	R	≤4	S	>8	R	>32	R	2	I	>4	R	>4	R	≤0.12	S	≤1	S	≤0.12	S	>1	R	>1	R	>4	R	4	R	≤32	S	1	R	24	S	22	S	31	S
* SM2690	Serratia marcescens 2690	>256	R	>256	R	>4	R	>8	R	>32	R	>16	R	≤4	S	>8	R	>32	R	4	I	>4	R	>4	R	>1	R	2	S	1	S	0.5	I	≤0.5	S	>4	R	>4	R	≤32	S	1	R	24	S	22	S	31	S
* SM3191	Serratia marcescens 3191	>256	R	>256	R	>4	R	>8	R	>32	R	>16	R	≤4	S	>8	R	>32	R	1	S	>4	R	>4	R	≤0.12	S	≤1	S	≤0.12	S	1	R	1	I	>4	R	>4	R	≤32	S	2	R	24	S	22	S	31	S
SM524	Serratia marcescens 524	>256	R	>256	R	>4	R	>8	R	32	R	>16	R	≤4	S	>8	R	>32	R	8	R	>4	R	>4	R	≤0.12	S	≤1	S	≤0.12	S	>1	R	≤0.5	S	>4	R	>4	R	≤32	S	1	R	24	S	22	S	31	S
* SM2921	Serratia marcescens 2921	>256	R	>256	R	>4	R	>8	R	32	R	>16	R	≤4	S	>8	R	>32	R	2	I	>4	R	>4	R	≤0.12	S	≤1	S	≤0.12	S	>1	R	1	I	>4	R	>4	R	≤32	S	1	R	24	S	22	S	31	S
* SM3155	Serratia marcescens 3155	>256	R	>256	R	>4	R	>8	R	32	R	>16	R	≤4	S	>8	R	>32	R	2	I	>4	R	>4	R	≤0.12	S	≤1	S	≤0.12	S	>1	R	≤0.5	S	>4	R	>4	R	≤32	S	1	R	24	S	22	S	31	S
* SM3343	Serratia marcescens 3343	>256	R	>256	R	>4	R	>8	R	32	R	>16	R	≤4	S	>8	R	>32	R	2	I	>4	R	>4	R	≤0.12	S	≤1	S	≤0.12	S	>1	R	≤0.5	S	>4	R	>4	R	≤32	S	1	R	24	S	22	S	31	S
* SM5714	Serratia marcescens 5714	>256	R	>256	R	>4	R	>8	R	32	R	>16	R	≤4	S	>8	R	>32	R	1	S	>4	R	>4	R	≤0.12	S	≤1	S	≤0.12	S	>1	R	≤0.5	S	>4	R	>4	R	≤32	S	1	R	24	S	22	S	31	S
* SM6051	Serratia marcescens 6051	>256	R	>256	R	>4	R	>8	R	32	R	>16	R	≤4	S	>8	R	>32	R	4	I	>4	R	>4	R	≤0.12	S	≤1	S	≤0.12	S	>1	R	≤0.5	S	>4	R	>4	R	≤32	S	1	R	24	S	22	S	31	S
* SM3247	Serratia marcescens 3247	>256	R	>256	R	>4	R	>8	R	>32	R	>16	R	≤4	S	>8	R	>32	R	1	S	>4	R	>4	R	≤0.12	S	≤1	S	≤0.12	S	>1	R	≤0.5	S	>4	R	>4	R	≤32	S	1	R	24	S	22	S	31	S
SM5327	Serratia marcescens 5327	>256	R	>256	R	>4	R	>8	R	32	R	>16	R	≤4	S	>8	R	>32	R	1	S	>4	R	>4	R	≤0.12	S	≤1	S	≤0.12	S	>1	R	≤0.5	S	≤0.2	S	>4	R	≤32	S	1	R	24	S	22	S	31	S
SM708	Serratia marcescens 708	>256	R	>256	R	>4	R	>8	R	32	R	>16	R	≤4	S	>8	R	>32	R	4	I	>4	R	>4	R	≤0.12	S	≤1	S	≤0.12	S	1	R	1	I	>4	R	>4	R	>64	R	1	R	24	S	22	S	31	S
* SM6167	Serratia marcescens 6167	>256	R	>256	R	>4	R	>8	R	>32	R	>16	R	≤4	S	>8	R	>32	R	4	I	>4	R	>4	R	≤0.12	S	≤1	S	≤0.12	S	1	R	1	I	>4	R	>4	R	≤32	S	1	R	24	S	22	S	31	S
SM1281	Serratia marcescens 1281	>256	R	>256	R	>4	R	>8	R	>32	R	>16	R	>16	R	>8	R	>32	R	16	R	>4	R	>4	R	>1	R	>8	R	>8	R	>1	R	>1	R	>4	R	>4	R	≤32	S	1	R	27	S	12	R	20	R
SM3560	Serratia marcescens 3560	>256	R	>256	R	>4	R	>8	R	>32	R	>16	R	>16	R	>8	R	>32	R	>32	R	>4	R	>4	R	>1	R	≤1	S	4	I	>1	R	≤0.5	S	>4	R	>4	R	≤32	S	1	R	24	S	22	S	31	S
SM4949	Serratia marcescens 4949	>256	R	>256	R	>4	R	>8	R	>32	R	>16	R	>16	R	>8	R	>32	R	>32	R	>4	R	>4	R	>1	R	>8	R	>8	R	>1	R	>1	R	>4	R	>4	R	≤32	S	1	R	24	S	6	R	7	R
SM4487	Serratia marcescens 4487	>256	R	>256	R	>4	R	>8	R	>32	R	>16	R	>16	R	>8	R	>32	R	>32	R	>4	R	>4	R	>1	R	>8	R	>8	R	>1	R	>1	R	>4	R	>4	R	≤32	S	2	R	24	S	6	R	7	R
* SM4766	Serratia marcescens 4766	>256	R	>256	R	>4	R	>8	R	>32	R	>16	R	8	S	>8	R	>32	R	8	R	>4	R	>4	R	≤0.12	S	≤1	S	≤0.12	S	1	R	1	I	>4	R	>4	R	≤32	S	1	R	24	S	22	S	31	S
* SM1871	Serratia marcescens 1871	>256	R	>256	R	>4	R	>8	R	>32	R	>16	R	16	R	>8	R	>32	R	8	R	>4	R	>4	R	≤0.12	S	≤1	S	≤0.12	S	>1	R	>1	R	>4	R	>1	R	>1	R	>4	R	24	S	22	S	31	S
SM2942	Serratia marcescens 2942	>256	R	>256	R	>4	R	>8	R	>32	R	>16	R	>16	R	>8	R	>32	R	32	R	>4	R	>4	R	>1	R	>8	R	>8	R	>1	R	>1	R	>4	R	>4	R	64	R	1	R	24	S	12	R	10	R
EA146	Enterobacter asburiae 146	>256	R	>256	R	>4	R	>8	R	32	R	>16	R	≤4	S	>8	R	>32	R	1	S	>4	R	>4	R	≤0.12	S	≤1	S	≤0.12	S	≤0.25	S	≤0.5	S	>4	R	>4	R	≤32	S	≤0.5	S	24	S	24	S	30	S
* EH2968	Enterobacter hormaechei 2968	>256	R	>256	R	>4	R	>8	R	>32	R	>16	R	>16	R	>8	R	>32	R	>32	R	>4	R	>4	R	0.5	S	≤1	S	0.25	S	>1	R	>1	R	>4	R	≤2	S	≤32	S	≤0.5	S	24	S	24	S	30	S
* EH3708	Enterobacter hormaechei 3708	>256	R	>256	R	>4	R	>8	R	>32	R	>16	R	8	S	>8	R	>32	R	16	R	>4	R	>4	R	>1	R	≤1	S	≤0.12	S	>1	R	>1	R	>4	R	≤2	S	64	R	1	R	24	S	24	S	30	S
* EH4326	Enterobacter hormaechei 4326	>256	R	>256	R	>4	R	>8	R	>32	R	>16	R	>16	R	>8	R	>32	R	>32	R	>4	R	>4	R	>1	R	≤1	S	≤0.12	S	0.5	I	≤0.5	S	>4	R	≤2	S	≤32	S	1	R	24	S	24	S	30	S
* EH2073	Enterobacter hormaechei 2073	>256	R	>256	R	>4	R	>8	R	32	R	>16	R	≤4	S	>8	R	>32	R	4	I	>4	R	>4	R	>1	R	≤1	S	≤0.12	S	≤0.25	S	≤0.5	S	>4	R	≤2	S	≤32	S	≤0.5	S	24	S	24	S	30	S
* EH3661	Enterobacter hormaechei 3161	>256	R	>256	R	>4	R	>8	R	>32	R	>16	R	>16	R	>8	R	>32	R	>32	R	>4	R	>4	R	>1	R	≤1	S	≤0.12	S	0.5	I	≤0.5	S	≤2	S	≤2	S	64	R	≤0.5	S	24	S	24	S	30	S
* EH3709	Enterobacter hormaechei 3709	>256	R	>256	R	>4	R	>8	R	>32	R	>16	R	8	S	>8	R	>32	R	16	R	>4	R	>4	R	1	R	≤1	S	0.25	S	1	R	1	I	≤2	S	≤2	S	>64	R	≤0.5	S	24	S	24	S	30	S
EH150	Enterobacter hormaechei 150	>256	R	>256	R	>4	R	>8	R	>32	R	>16	R	>16	R	>8	R	>32	R	>32	R	>4	R	>4	R	0.5	S	≤1	S	0.25	S	>1	R	>1	R	>4	R	≤2	S	≤32	S	1	R	24	S	24	S	30	S
* EH1598	Enterobacter hormaechei 1598	>256	R	>256	R	>4	R	>8	R	>32	R	>16	R	≤4	S	>8	R	>32	R	32	R	>4	R	>4	R	1	R	≤1	S	≤0.12	S	0.5	I	≤0.5	S	>4	R	≤2	S	≤32	S	1	R	24	S	24	S	30	S
EH4655	Enterobacter hormaechei 4655	>256	R	>256	R	>4	R	>8	R	>32	R	>16	R	8	S	>8	R	>32	R	>32	R	>4	R	>4	R	≤0.12	S	≤1	S	≤0.12	S	>1	R	>1	R	>4	R	≤2	S	≤32	S	1	R	24	S	24	S	30	S
EH4617	Enterobacter hormaechei 4617	>256	R	>256	R	>4	R	>8	R	>32	R	>16	R	≤4	S	>8	R	>32	R	16	R	>4	R	>4	R	0.5	S	≤1	S	≤0.12	S	>1	R	>1	R	>4	R	≤2	S	>64	R	≤0.5	S	24	S	24	S	30	S
* EH5493	Enterobacter hormaechei 5493	>256	R	>256	R	>4	R	>8	R	>32	R	>16	R	>16	R	>8	R	>32	R	>32	R	>4	R	>4	R	>1	R	≤1	S	0.5	S	>1	R	>1	R	>4	R	≤2	S	64	R	1	R	24	S	24	S	30	S
* EH4253	Enterobacter hormaechei 4253	>256	R	>256	R	>4	R	>8	R	32	R	>16	R	>16	R	>8	R	>32	R	>32	R	>4	R	>4	R	0.5	S	≤1	S	≤0.12	S	>1	R	>1	R	>4	R	≤2	S	64	R	≤0.5	S	24	S	24	S	30	S
EH4454	Enterobacter hormaechei 4454	>256	R	>256	R	>4	R	>8	R	>32	R	>16	R	≤4	S	>8	R	>32	R	4	I	>4	R	>4	R	≤0.12	S	≤1	S	≤0.12	S	>1	R	>1	R	>4	R	≤2	S	64	R	≤0.5	S	24	S	24	S	30	S
EH4629	Enterobacter hormaechei 4629	>256	R	>256	R	>4	R	>8	R	32	R	>16	R	>16	R	>8	R	>32	R	>32	R	>4	R	>4	R	0.5	S	≤1	S	≤0.12	S	>1	R	>1	R	>4	R	≤2	S	≤32	S	≤0.5	S	24	S	24	S	30	S
* EH1683	Enterobacter hormaechei 1683	>256	R	>256	R	>4	R	>8	R	32	R	>16	R	>16	R	>8	R	>32	R	16	R	>4	R	>4	R	≤0.12	S	≤1	S	≤0.12	S	>1	R	>1	R	>4	R	≤2	S	≤32	S	≤0.5	S	24	S	24	S	30	S
* EH2597	Enterobacter hormaechei 2597	>256	R	>256	R	>4	R	>8	R	>32	R	>16	R	>16	R	>8	R	>32	R	>32	R	>4	R	>4	R	≤0.12	S	≤1	S	≤0.12	S	>1	R	>1	R	>4	R	≤2	S	64	R	≤0.5	S	24	S	24	S	30	S
EH3113	Enterobacter hormaechei 3113	>256	R	>256	R	>4	R	>8	R	>32	R	>16	R	>16	R	>8	R	>32	R	>32	R	>4	R	>4	R	>1	R	4	I	4	I	>1	R	>1	R	>4	R	≤2	S	≤32	S	≤0.5	S	24	S	22	S	20	R
EH3986	Enterobacter hormaechei 3986	>256	R	>256	R	>4	R	>8	R	>32	R	>16	R	≤4	S	>8	R	>32	R	4	I	>4	R	>4	R	0.5	S	≤1	S	0.25	S	>1	R	>1	R	>4	R	≤2	S	≤32	S	≤0.5	S	24	S	22	S	30	S
EH401	Enterobacter hormaechei 401	>256	R	>256	R	>4	R	>8	R	>32	R	>16	R	>16	R	>8	R	>32	R	>32	R	>4	R	>4	R	1	R	≤1	S	≤0.12	S	>1	R	>1	R	>4	R	≤2	S	≤32	S	≤0.5	S	24	S	22	S	30	S
EH1796	Enterobacter hormaechei 1796	>256	R	>256	R	>4	R	>8	R	>32	R	>16	R	16	R	>8	R	>32	R	>32	R	>4	R	>4	R	0.5	S	≤1	S	≤0.12	S	>1	R	>1	R	≤2	S	≤2	S	≤32	S	≤0.5	S	24	S	22	S	30	S
* EH3789	Enterobacter hormaechei 3789	>256	R	>256	R	>4	R	>8	R	>32	R	>16	R	≤4	S	>8	R	>32	R	2	I	>4	R	>4	R	≤0.12	S	≤1	S	≤0.12	S	>1	R	>1	R	>4	R	≤2	S	≤32	S	≤0.5	S	24	S	22	S	30	S
* EH1752	Enterobacter hormaechei 1752	>256	R	>256	R	>4	R	>8	R	>32	R	>16	R	8	S	>8	R	>32	R	8	R	>4	R	>4	R	0.5	S	≤1	S	≤0.12	S	>1	R	>1	R	>4	R	≤2	S	≤32	S	≤0.5	S	24	S	22	S	30	S
EH1941	Enterobacter hormaechei 1941	>256	R	>256	R	>4	R	>8	R	>32	R	>16	R	≤4	S	>8	R	>32	R	8	R	>4	R	>4	R	≤0.12	S	≤1	S	≤0.12	S	>1	R	>1	R	>4	R	≤2	S	64	R	≤0.5	S	24	S	22	S	30	S
EH2237	Enterobacter hormaechei 2237	>256	R	>256	R	>4	R	>8	R	>32	R	>16	R	8	S	>8	R	>32	R	32	R	>4	R	>4	R	0.5	S	≤1	S	≤0.12	S	>1	R	>1	R	>4	R	≤2	S	64	R	≤0.5	S	24	S	22	S	30	S
EH1813	Enterobacter hormaechei 1813	>256	R	>256	R	>4	R	>8	R	32	R	>16	R	16	R	>8	R	>32	R	>32	R	>4	R	>4	R	0.5	S	≤1	S	≤0.12	S	>1	R	>1	R	>4	R	≤2	S	≤32	S	≤0.5	S	24	S	22	S	30	S
EH3030	Enterobacter hormaechei 3030	>256	R	>256	R	>4	R	>8	R	>32	R	>16	R	16	R	>8	R	>32	R	16	R	>4	R	>4	R	0.5	S	≤1	S	≤0.12	S	>1	R	>1	R	>4	R	≤2	S	≤32	S	≤0.5	S	24	S	22	S	30	S
KP727	Klebsiella pneumoniae 727	>256	R	>256	R	>4	R	>8	R	16	R	>16	R	8	S	>8	R	>32	R	>32	R	>4	R	>4	R	≤0.12	S	≤1	S	≤0.12	S	>1	R	1	I	≤2	S	≤2	S	≤32	S	≤0.5	S	25	S	24	S	30	S
KP2280	Klebsiella pneumoniae 2280	>256	R	>256	R	>4	R	>8	R	16	R	>16	R	8	S	>8	R	>32	R	>32	R	>4	R	>4	R	0.5	S	≤1	S	≤0.12	S	>1	R	>1	R	>4	R	≤2	S	≤32	S	≤0.5	S	25	S	24	S	30	S
KP2728	Klebsiella pneumoniae 2728	>256	R	>256	R	>4	R	>8	R	32	R	>16	R	16	R	>8	R	>32	R	2	I	>4	R	4	I	≤0.12	S	≤1	S	≤0.12	S	>1	R	>1	R	>4	R	≤2	S	≤32	S	≤0.5	S	25	S	24	S	30	S
* KP305	Klebsiella pneumoniae 305	>256	R	>256	R	>4	R	>8	R	16	R	>16	R	8	S	>8	R	>32	R	32	R	>4	R	>4	R	0.5	S	≤1	S	≤0.12	S	>1	R	>1	R	>4	R	≤2	S	≤32	S	≤0.5	S	25	S	24	S	30	S
KP510	Klebsiella pneumoniae 510	>256	R	>256	R	>4	R	>8	R	16	R	>16	R	≤4	S	>8	R	>32	R	32	R	>4	R	>4	R	≤0.12	S	≤1	S	≤0.12	S	>1	R	>1	R	>4	R	≤2	S	≤32	S	≤0.5	S	25	S	24	S	30	S
KP2010	Klebsiella pneumoniae 2010	>256	R	>256	R	>4	R	>8	R	16	R	>16	R	16	R	>8	R	>32	R	>32	R	>4	R	>4	R	≤0.12	S	≤1	S	≤0.12	S	1	R	≤0.5	S	>4	R	≤2	S	≤32	S	≤0.5	S	25	S	24	S	30	S
KP4320	Klebsiella pneumoniae 4320	>256	R	>256	R	>4	R	>8	R	8	S	>16	R	≤4	S	>8	R	>32	R	4	I	>4	R	>4	R	≤0.12	S	≤1	S	≤0.12	S	>1	R	>1	R	>4	R	>4	R	≤32	S	≤0.5	S	25	S	24	S	30	S
* KP1109	Klebsiella pneumoniae 1109	>256	R	>256	R	>4	R	>8	R	8	S	>16	R	≤4	S	>8	R	>32	R	1	S	>4	R	>4	R	≤0.12	S	≤1	S	≤0.12	S	≤0.25	S	≤0.5	S	>4	R	≤2	S	64	R	≤0.5	S	25	S	24	S	30	S
* KP1607	Klebsiella pneumoniae 1607	>256	R	>256	R	>4	R	>8	R	8	S	>16	R	≤4	S	>8	R	>32	R	1	S	>4	R	>4	R	≤0.12	S	≤1	S	≤0.12	S	≤0.25	S	≤0.5	S	>4	R	≤2	S	≤32	S	≤0.5	S	25	S	24	S	30	S
* KP3214	Klebsiella pneumoniae 3214	>256	R	>256	R	>4	R	>8	R	16	R	>16	R	16	R	>8	R	>32	R	>32	R	>4	R	>4	R	1	R	≤1	S	≤0.12	S	>1	R	>1	R	>4	R	≤2	S	≤32	S	≤0.5	S	25	S	24	S	30	S
KP4075	Klebsiella pneumoniae 4075	>256	R	>256	R	>4	R	>8	R	16	R	>16	R	16	R	>8	R	>32	R	32	R	>4	R	>4	R	0.5	S	≤1	S	≤0.12	S	>1	R	>1	R	>4	R	≤2	S	≤32	S	≤0.5	S	25	S	24	S	30	S
* KP414	Klebsiella pneumoniae 414	>256	R	>256	R	>4	R	>8	R	8	S	>16	R	≤4	S	>8	R	>32	R	2	I	>4	R	>4	R	≤0.12	S	≤1	S	≤0.12	S	≤0.25	S	≤0.5	S	>4	R	≤2	S	≤32	S	≤0.5	S	25	S	24	S	30	S
KP2569	Klebsiella pneumoniae 2569	>256	R	>256	R	>4	R	>8	R	16	R	>16	R	16	R	>8	R	>32	R	4	I	>4	R	>4	R	≤0.12	S	≤1	S	≤0.12	S	>1	R	1	I	≤2	S	≤2	S	≤32	S	≤0.5	S	25	S	24	S	30	S
* KP4465	Klebsiella pneumoniae 4465	>256	R	>256	R	>4	R	>8	R	16	R	>16	R	>16	R	>8	R	>32	R	>32	R	>4	R	>4	R	>1	R	≤1	S	1	S	>1	R	>1	R	>4	R	≤2	S	64	R	≤0.5	S	25	S	24	S	30	S
* KP1698	Klebsiella pneumoniae 1698	>256	R	>256	R	>4	R	>8	R	16	R	>16	R	>16	R	>8	R	>32	R	4	I	>4	R	>4	R	≤0.12	S	≤1	S	≤0.12	S	≤0.25	S	≤0.5	S	≤2	S	≤2	S	≤32	S	≤0.5	S	25	S	24	S	30	S
KP4659	Klebsiella pneumoniae 4659	>256	R	>256	R	>4	R	>8	R	32	R	>16	R	>16	R	>8	R	>32	R	>32	R	>4	R	>4	R	>1	R	4	I	4	I	>1	R	>1	R	>4	R	≤2	S	≤32	S	≤0.5	S	25	S	24	S	30	S
KP6024	Klebsiella pneumoniae 6024	>256	R	>256	R	>4	R	>8	R	16	R	>16	R	16	R	>8	R	>32	R	16	R	>4	R	>4	R	≤0.12	S	≤1	S	≤0.12	S	>1	R	>1	R	>4	R	≤2	S	≤32	S	≤0.5	S	25	S	24	S	30	S
* KP2178	Klebsiella pneumoniae 2178	>256	R	>256	R	>4	R	>8	R	16	R	>16	R	≤4	S	>8	R	>32	R	4	I	>4	R	>4	R	≤0.12	S	≤1	S	≤0.12	S	≤0.25	S	≤0.5	S	>4	R	≤2	S	≤32	S	≤0.5	S	25	S	24	S	30	S
KP2158	Klebsiella pneumoniae 2158	>256	R	>256	R	>4	R	>8	R	32	R	>16	R	16	R	>8	R	>32	R	>32	R	>4	R	>4	R	≤0.12	S	≤1	S	≤0.12	S	>1	R	>1	R	>4	R	≤2	S	≤32	S	≤0.5	S	25	S	24	S	30	S
KP826	Klebsiella pneumoniae 826	>256	R	>256	R	>4	R	>8	R	>32	R	>16	R	>16	R	>8	R	>32	R	16	R	>4	R	>4	R	>1	R	2	S	2	S	>1	R	>1	R	>4	R	≤2	S	≤32	S	≤0.5	S	25	S	24	S	30	S
* KP2155	Klebsiella pneumoniae 2155	>256	R	>256	R	>4	R	>8	R	16	R	>16	R	≤4	S	>8	R	>32	R	32	R	>4	R	>4	R	≤0.12	S	≤1	S	≤0.12	S	≤0.25	S	≤0.5	S	>4	R	≤2	S	≤32	S	≤0.5	S	25	S	24	S	30	S
* KP3136	Klebsiella pneumoniae 3136	>256	R	>256	R	>4	R	>8	R	8	S	>16	R	≤4	S	>8	R	>32	R	4	I	>4	R	>4	R	≤0.12	S	≤1	S	≤0.12	S	>1	R	>1	R	>4	R	≤2	S	≤32	S	≤0.5	S	25	S	24	S	30	S
KP1339	Klebsiella pneumoniae 1339	>256	R	>256	R	>4	R	>8	R	16	R	>16	R	16	R	>8	R	≤0.5	S	≤0.5	S	2	I	≤1	S	≤0.12	S	≤1	S	≤0.12	S	>1	R	>1	R	>4	R	≤2	S	≤32	S	≤0.5	S	25	S	24	S	30	S
KP1724	Klebsiella pneumoniae 1724	>256	R	>256	R	>4	R	>8	R	16	R	>16	R	16	R	>8	R	>32	R	>32	R	>4	R	>4	R	≤0.12	S	≤1	S	≤0.12	S	0.5	I	≤0.5	S	>4	R	≤2	S	≤32	S	≤0.5	S	25	S	24	S	30	S
KP3648	Klebsiella pneumoniae 3648	>256	R	>256	R	>4	R	>8	R	>32	R	>16	R	>16	R	>8	R	>32	R	>32	R	>4	R	>4	R	>1	R	>8	R	>8	R	>1	R	>1	R	>4	R	≤2	S	64	R	≤0.5	S	24	S	12	R	17	R
KP146	Klebsiella pneumoniae 146	>256	R	>256	R	>4	R	>8	R	>32	R	>16	R	>16	R	>8	R	>32	R	>32	R	>4	R	>4	R	>1	R	8	R	>8	R	>1	R	>1	R	>4	R	>4	R	>64	R	≤0.5	S	24	S	8	R	15	R
KP166	Klebsiella pneumoniae 166	>256	R	>256	R	>4	R	>8	R	>32	R	>16	R	>16	R	>8	R	>32	R	>32	R	>4	R	>4	R	>1	R	>8	R	>8	R	>1	R	>1	R	>4	R	≤2	S	≤32	S	≤0.5	S	24	S	9	R	15	R
KP448	Klebsiella pneumoniae 448	>256	R	>256	R	>4	R	>8	R	>32	R	>16	R	>16	R	>8	R	>32	R	>32	R	>4	R	>4	R	>1	R	>8	R	>8	R	>1	R	>1	R	>4	R	>4	R	64	R	≤0.5	S	24	S	12	R	19	R
KP740	Klebsiella pneumoniae 740	>256	R	>256	R	>4	R	>8	R	>32	R	>16	R	>16	R	>8	R	>32	R	>32	R	>4	R	>4	R	>1	R	>8	R	>8	R	>1	R	>1	R	>4	R	>4	R	>64	R	≤0.5	S	24	S	11	R	18	R
KP3112	Klebsiella pneumoniae 3112	>256	R	>256	R	>4	R	>8	R	>32	R	>16	R	>16	R	>8	R	>32	R	>32	R	>4	R	>4	R	>1	R	>8	R	>8	R	>1	R	>1	R	>4	R	>4	R	>64	R	≤0.5	S	11	R	6	R	10	R
KP3161	Klebsiella pneumoniae 3161	>256	R	>256	R	>4	R	>8	R	>32	R	>16	R	>16	R	>8	R	>32	R	>32	R	>4	R	>4	R	>1	R	>8	R	>8	R	>1	R	>1	R	>4	R	>4	R	>64	R	≤0.5	S	24	S	7	R	14	R
** PM1421	Proteus mirabilis 1421	>256	R	>256	R	>4	R	>8	R	>32	R	>16	R	8	S	>8	R	>32	R	>32	R	>4	R	4	I	1	R	>8	R	2	S	>1	R	>1	R	>4	R	>4	R	≤32	S	>2	R	24	S	12	R	17	R
** PM1228	Proteus mirabilis 1228	>256	R	>256	R	>4	R	>8	R	>32	R	>16	R	8	S	>8	R	>32	R	>32	R	>4	R	4	I	1	R	>8	R	2	S	>1	R	>1	R	>4	R	>4	R	≤32	S	>2	R	24	S	12	R	17	R
** PM1468	Proteus mirabilis 1468	>256	R	>256	R	>4	R	>8	R	>32	R	>16	R	8	S	>8	R	>32	R	>32	R	>4	R	4	I	1	R	8	R	2	S	>1	R	>1	R	>4	R	>4	R	≤32	S	>2	R	24	S	12	R	17	R
** PM4127	Proteus mirabilis 4127	>256	R	>256	R	>4	R	>8	R	>32	R	>16	R	8	S	>8	R	>32	R	>32	R	>4	R	4	I	1	R	>8	R	2	S	>1	R	>1	R	>4	R	>4	R	≤32	S	>2	R	24	S	12	R	17	R
** PM4255	Proteus mirabilis 4255	>256	R	>256	R	>4	R	>8	R	>32	R	>16	R	8	S	>8	R	>32	R	>32	R	>4	R	4	I	1	R	>8	R	2	S	>1	R	>1	R	>4	R	>4	R	≤32	S	>2	R	24	S	12	R	17	R
** PM2966	Proteus mirabilis 2966	>256	R	>256	R	>4	R	>8	R	>32	R	>16	R	8	S	>8	R	>32	R	>32	R	>4	R	4	I	1	R	8	R	2	S	>1	R	>1	R	>4	R	>4	R	≤32	S	>2	R	24	S	12	R	17	R
** PM3866	Proteus mirabilis 3866	>256	R	>256	R	>4	R	>8	R	>32	R	>16	R	8	S	>8	R	>32	R	>32	R	>4	R	4	I	1	R	>8	R	2	S	>1	R	>1	R	>4	R	>4	R	≤32	S	>2	R	24	S	12	R	17	R
** PM902	Proteus mirabilis 902	>256	R	>256	R	>4	R	>8	R	>32	R	>16	R	8	S	>8	R	>32	R	>32	R	>4	R	4	I	1	R	8	R	2	S	>1	R	>1	R	>4	R	>4	R	≤32	S	>2	R	24	S	12	R	17	R
** PM3014	Proteus mirabilis 3014	>256	R	>256	R	>4	R	>8	R	>32	R	>16	R	8	S	>8	R	>32	R	>32	R	>4	R	4	I	1	R	8	R	2	S	>1	R	>1	R	>4	R	>4	R	≤32	S	>2	R	24	S	12	R	17	R
** PM5529	Proteus mirabilis 5529	>256	R	>256	R	>4	R	>8	R	>32	R	>16	R	8	S	>8	R	>32	R	>32	R	>4	R	4	I	1	R	>8	R	4	I	>1	R	>1	R	>4	R	>4	R	≤32	S	>2	R	24	S	12	R	17	R
* PM5530	Proteus mirabilis 5530	>256	R	>256	R	>4	R	>8	R	>32	R	>16	R	8	S	>8	R	>32	R	>32	R	>4	R	4	I	1	R	>8	R	2	S	>1	R	>1	R	>4	R	>4	R	≤32	S	>2	R	24	S	12	R	17	R
* PM5686	Proteus mirabilis 5686	>256	R	>256	R	>4	R	>8	R	>32	R	>16	R	8	S	>8	R	>32	R	>32	R	>4	R	4	I	1	R	>8	R	2	S	>1	R	>1	R	>4	R	>4	R	≤32	S	>2	R	24	S	12	R	17	R
PM1502	Proteus mirabilis 1502	>256	R	>256	R	>4	R	>8	R	>32	R	>16	R	8	S	>8	R	>32	R	>32	R	>4	R	4	I	1	R	8	R	2	S	>1	R	>1	R	>4	R	>4	R	≤32	S	>2	R	24	S	12	R	17	R
* PM1504	Proteus mirabilis 1504	>256	R	>256	R	>4	R	>8	R	>32	R	>16	R	8	S	>8	R	>32	R	>32	R	>4	R	4	I	1	R	8	R	2	S	>1	R	>1	R	>4	R	>4	R	≤32	S	>2	R	24	S	12	R	17	R
* PM4050	Proteus mirabilis 4050	>256	R	>256	R	>4	R	>8	R	>32	R	>16	R	8	S	>8	R	>32	R	>32	R	>4	R	4	I	1	R	8	R	2	S	>1	R	>1	R	>4	R	>4	R	≤32	S	>2	R	24	S	12	R	17	R
* PM4339	Proteus mirabilis 4339	>256	R	>256	R	>4	R	>8	R	>32	R	>16	R	8	S	>8	R	>32	R	>32	R	>4	R	4	I	1	R	8	R	2	S	>1	R	>1	R	>4	R	>4	R	≤32	S	>2	R	24	S	12	R	17	R
* PM5144	Proteus mirabilis 5144	>256	R	>256	R	>4	R	>8	R	>32	R	>16	R	8	S	>8	R	>32	R	>32	R	>4	R	4	I	1	R	>8	R	2	S	>1	R	>1	R	>4	R	>4	R	≤32	S	>2	R	24	S	12	R	17	R
* PM5736	Proteus mirabilis 5736	>256	R	>256	R	>4	R	>8	R	>32	R	>16	R	8	S	>8	R	>32	R	>32	R	>4	R	4	I	1	R	8	R	2	S	>1	R	>1	R	>4	R	>4	R	≤32	S	>2	R	24	S	12	R	17	R
* PM6203	Proteus mirabilis 6203	>256	R	>256	R	>4	R	>8	R	>32	R	>16	R	8	S	>8	R	>32	R	>32	R	>4	R	4	I	1	R	8	R	4	I	>1	R	>1	R	>4	R	>4	R	≤32	S	>2	R	24	S	12	R	17	R
* PM2918	Proteus mirabilis 2918	>256	R	>256	R	>4	R	>8	R	>32	R	>16	R	8	S	>8	R	>32	R	>32	R	>4	R	4	I	1	R	8	R	2	S	>1	R	>1	R	>4	R	>4	R	≤32	S	>2	R	24	S	12	R	17	R
* PM3158	Proteus mirabilis 3158	>256	R	>256	R	>4	R	>8	R	>32	R	>16	R	8	S	>8	R	>32	R	>32	R	>4	R	4	I	1	R	8	R	2	S	>1	R	>1	R	>4	R	>4	R	≤32	S	>2	R	24	S	12	R	17	R
* PM4355	Proteus mirabilis 4355	>256	R	>256	R	>4	R	>8	R	>32	R	>16	R	8	S	>8	R	>32	R	>32	R	>4	R	4	I	1	R	>8	R	2	S	>1	R	>1	R	>4	R	>4	R	≤32	S	>2	R	24	S	12	R	17	R
* PM746	Proteus mirabilis 746	>256	R	>256	R	>4	R	>8	R	>32	R	>16	R	8	S	>8	R	>32	R	>32	R	>4	R	4	I	1	R	>8	R	2	S	>1	R	>1	R	>4	R	>4	R	≤32	S	>2	R	24	S	12	R	17	R
* PM3496	Proteus mirabilis 3496	>256	R	>256	R	>4	R	>8	R	>32	R	>16	R	8	S	>8	R	>32	R	>32	R	>4	R	4	I	1	R	8	R	2	S	>1	R	>1	R	>4	R	>4	R	≤32	S	>2	R	24	S	12	R	17	R
* PM147	Proteus mirabilis 147	>256	R	>256	R	>4	R	>8	R	>32	R	>16	R	8	S	>8	R	>32	R	>32	R	>4	R	4	I	1	R	>8	R	2	S	>1	R	>1	R	>4	R	>4	R	≤32	S	>2	R	24	S	12	R	17	R
* PM319	Proteus mirabilis 319	>256	R	>256	R	>4	R	>8	R	>32	R	>16	R	8	S	>8	R	>32	R	>32	R	>4	R	4	I	1	R	>8	R	2	S	>1	R	>1	R	>4	R	>4	R	≤32	S	>2	R	24	S	12	R	17	R
* PM1967	Proteus mirabilis 1967	>256	R	>256	R	>4	R	>8	R	>32	R	>16	R	8	S	>8	R	>32	R	>32	R	>4	R	4	I	1	R	8	R	4	I	>1	R	>1	R	>4	R	>4	R	≤32	S	>2	R	24	S	12	R	17	R
a MIC values were determined using the MicroScan NM-EN52 panel (Beckman Coulter, Inc., Brea, CA, USA), except for amikacin and gentamicin, which were determined by the MIC gradient strip (bioMérieux, Marcy l’Étoile, France). Susceptibility to cefiderocol, ceftazidime─avibactam, imipenem─relebactam, and meropenem─vaborbactam was determined by the disk diffusion method with MASTDISCS® (Mast group, …
* For strains marked with an asterisk (*), resistance data were obtained from PCR and sequencing, and for the remaining strains additionally from WGS.
** Proteus mirabilis strains that were described in our previous study [20] to carry blaSHV-12, blaCMY-99 and blaVIM-1 by PCR and sequencing
Resistant	no		150/150		150/150		150/150		150/150		135/150		150/150		59/150		150/150		149/150		108/150		148/150		120/150		67/150		46/150		17/150		128/150		106/150		132/150		63/150		34/150		61/150		2/150		48/150		49/150
	%		100		100		100		100		90		100		39		100		99		72		99		80		45		31		11		85		71		88		42		23		41		1		32		33
[truncated: 10 more columns]

## Sheet: Table S5. 16S-RMTase mPCR
Table S5. 16S rRNA methyltransferase (16S RMTase) PCR components and protocol
Multiplex PCR protocol
Reagent	Stock conc	Reaction conc	Vol per 1 react [µl]	Vol for 10 reactions PCR [µl]
PCR buffer [X]	10	1	2	20		PCR setup program				Forward primer	Sequence (5'->3')	Reverse primer	Sequence (5'->3')	Size [bp]	Reference
dNTP [mM]	10	0.2	0.4	4		Cycles	Temperature	Time		ArmA-multiF	ATTTTAGATTTTGGTTGTGGC	ArmA-multiR	ATCTCAGCTCTATCAATATCG	101	Berçot et al. 2011
DFS Taq DNA Polymerase [U/ µl]	5	0.045	0.18	1.8			95C	4 min		RmtA-multiF	AAACTATTCCGCATGGTTC	RmtA-totR	TCATGTACACAAGCTCTTTCC	88	Berçot et al. 2011
EVAgreen [X]	20	0.85	0.85	8.5		10x Touch-Down	97C	10 s		NpmA-multi-F	GGGCTATCTAATGTGGTG	NpmA-multiR	TTTTTATTTCCGCTTCTTCGT	229	Berçot et al. 2011
ArmA F/R [µM]	10	0.275	0.55	5.5			62-54C-TD	30 s		RmtB-multiF	ACTTTTACAATCCCTCAATAC	RmtB-multiR	AAGTATATAAGTTCTGTTCCG	171	Berçot et al. 2011
RmtA F/R [µM]	10	0.2	0.4	4			70C	60 s		RmtC-multiF	CAGGGGTTCCAACAAGT	RmtC-multiR	AGAGTATATAGCTTGAACATAAGTAGA	246	Berçot et al. 2011
NpmA-multi F/R [µM]	10	0.2	0.4	4		24x	97C	10 s		RmtD-multiF	GGAAAAGGACGTGGACA	RmtD-multiR	TCCATCGATTCCACAGG	171	Berçot et al. 2011
RmtB-multi F/R [µM]	10	0.2	0.4	4			54C	30 s		rmtE-F	ATGAATATTGATGAAATGGTTGC	rmtE-R	TGATTGATTTCCTCCGTTTTTG	819	Davis et al. 2010
RmtC-multi F/R [µM]	10	0.2	0.4	4			70C	60 s		rmtF-F	GCGATACAGAAAACCGAAGG	rmtF-R	ACCAGTCGGCATAGTGCTTT	589-1010	Hidalgo et al. 2013
RmtD-multi F/R [µM]	10	0.2	0.4	4		Final elongation	70C	3 min
RmtE F/R [µM]	10	0.35	0.7	7		Melting curve	70-97C
RmtF F/R [µM]	10	0.15	0.3	3
sample DNA, [ng/µl]	10÷35		2	20
molecular grade Water			11.02	110.2
Reaction volume:			20	200

## Sheet: Table S6. Carb mPCR
Table S6. Carbapenemase PCR components and protocol
Multiplex PCR protocol
Reagent	Stock conc	Reaction conc	Vol per 1 react [µl]	Vol for 10 reactions PCR [µl]
PCR buffer 10x	10	1	2	20		PCR setup program				Forward primer	Sequence (5'->3')	Reverse primer	Sequence (5'->3')	Size [bp]	Reference
dNTP mix [mM]	10	0.25	0.5	5		Cycles	Temperature	Time		OXA-48-F	GACCCACCAGCCAATCTTAG	OXA-48-R	AAATCACAGGGCGTAGTTGTG	543-555	Gröbner et al. 2009
DHS Taq [U/ µl]	5	0.05	0.2	2			95C	4 min		KPC-F	TCTGGACCGCTGGGAGCTGG	KPC-R	TGCCCGTTGACGCCCAATCC	399	Cole et al. 2009
DMSO [%]	100	2	0.4	4		10x Touch-Down	95C	20 s		GES-F	GACAATGG GCTACTAACCTCTTA	GES-R	CGTAATCTCTCTCCTGGGCTTTAA	378	Poirel et al. 2006
EVA Green [X]	20	1	1	10			64-55C-TD	35 s		IMP-F	TTGACACTCCATTTACTGCTA	IMP-R	TCATTTGTTAATTCAGATGCATA	172	Goudarzi et al. 2019
OXA-48 [µM]	10	0.3	0.6	6			70C	40 s		VIM-F	GAGTTGCTTTTGATTGATACAG	VIM-R	TCGATGAGAGTCCTTCTAGA	247	Goudarzi et al. 2019
KPC [µM]	10	0.16	0.32	3.2		21x	97C	10 s		GIM-F	TCAATTAGCTCTTGGGCTGAC	GIM-R	CGGAACGACCATTTGAATGG	72	Mendes et al. 2007
GES [µM]	10	0.25	0.5	5			54C	25 s		SIM-F	GTACAAGGGATTCGGCATCG	SIM-R	TGGCCTGTTCCCATGTGAG	569	Mendes et al. 2007
IMP [µM]	10	0.4	0.8	8			70C	50 s		SPM-F	CTAAATCGAGAGCCCTGCTTG	SPM-R	CCTTTTCCGCGACCTTGATC	798	Mendes et al. 2007
VIM [µM]	10	0.2	0.4	4		Final elongation	72C	3 min		NDM-F	AACACAGCCTGACTTTCG	NDM-R	TGATATTGTCACTGGTGTGG	111	Goudarzi et al. 2019
GIM [µM]	10	0.125	0.25	2.5		Melting	72-96C
SIM [µM]	10	0.125	0.25	2.5
SPM [µM]	10	0.3	0.6	6
NDM [µM]	10	0.225	0.45	4.5
sample DNA, ng/µl	5÷15		2	20
molecular grade Water			9.73	97.3
Reaction volume:			20	200

## Sheet: Table S7. OXA mPCR
Table S7. OXA PCR components and protocol
Multiplex PCR protocol
Reagent	Stock conc	Reaction conc	Vol per 1 react [µl]	Vol for 10 reactions PCR [µl]
PCR buffer [X]	10	1	2	20		PCR setup program				Forward primer	Sequence (5'->3')	Reverse primer	Sequence (5'->3')	Size [bp]	Reference
dNTP [mM]	10	0.275	0.55	5.5		Cycles	Temperature	Time		OXA-1-like-F	TCTGTTGTTTGGGTTTCGC	OXA-1-like-R	TCTATGGTGTTTTCTATGGCTG	245	Mlynarcik et al. 2020
DFS Taq DNA Polymerase [U/ µl]	5	0.05	0.2	2			95C	4 min		OXA-2-like-F	ATTTCAAGCCAAAGGCACGA	OXA-2-like-R	GCCACTCAACCCATCCTACC	569	Mlynarcik et al. 2020
EVAgreen [X]	20	0.85	0.85	8.5		10x Touch-Down	97C	10 s		OXA-9-like-F	CTACGTGGGAATTGAAGCC	OXA-9-like-R	GTTATTGTCCCGAAGCCAG	410	Mlynarcik et al. 2020
Hydroxynaphthol blue [mM]	5	0.05	0.2	2			64-55C-TD	30 s		OXA-10-like-F	ACGGAAAGCCAAGAGCCAT	OXA-10-like-R	CCCACACCAGAAAAACCAGT	358	Mlynarcik et al. 2020
DMSO [%]	100	2.5	0.5	5			70C	60 s
OXA-1-like [µM]	10	0.3	0.6	6		20x	97C	10 s
OXA-2-like [µM]	10	0.3	0.6	6			54C	25 s
OXA-10-like [µM]	10	0.3	0.6	6			70C	45 s
OXA-9-like [µM]	10	0.4	0.8	8		Final elongation	72C	3 min
sample DNA, [ng/µl]	10÷35		1.5	15		Melting curve	72-95C
molecular grade Water			11.6	116
Reaction volume:			20	200

## Sheet: Table S8. PMQR mPCR
Table S8. Plasmid-mediated quinolone resistance (PMQR) PCR components and protocol
Multiplex PCR protocol
Reagent	Stock conc	Reaction conc	Vol per 1 react [µl]	Vol for 10 reactions PCR [µl]
PCR buffer [X]	10	1	2	20		PCR setup program				Forward primer	Sequence (5'->3')	Reverse primer	Sequence (5'->3')	Size [bp]	Reference
dNTP [mM]	2.5	0.3	2.4	24		Cycles	Temperature	Time		QnrAm-F	AGAGGATTTCTCACGCCAGG	QnrAm-R	TGCCAGGCACAGATCTTGAC	579-580	Cattoir et al. 2007
PeqTaq Polymerase [U/ µl]	5	0.04	0.16	1.6			95C	4 min		QnrBm-F	GGMATHGAAATTCGCCACTG	QnrBm-R	TTTGCYGYYCGCCAGTCGAA	246	Cattoir et al. 2007
EVAgreen [X]	20	0.85	0.85	8.5		9x Touch-Down	96C	20 s		qnrC-F	GGGTTGTACATTTATTGAATC	qnrC-R	TCCACTTTACGAGGTTCT	447	Wang et al. 2009
TEA-Chloride [mM]	300	24	1.6	16			64-56C-TD	35 s		qnrDfw	CGAGATCAATTTACGGGGAATA	qnrDrev	AACAAGCTGAAGCGCCTG	582	Cavaco et al. 2009
qnrA F/R [µM]	10	0.15	0.3	3			72C	35 s		QnrSm-F	GCAAGTTCATTGAACAGGGT	QnrSm-R	TCTAAACCGTCGAGTTCGGC	427	Cattoir et al. 2007
qnrB F/R [µM]	10	0.5	1	10		20x	96C	20 s		QEPA-F	GCAGGTCCAGCAGCGGGTAG	QEPA-R	CTTCCTGCCCGAGTATCGTG	218	Yamane et al. 2008
qnrC F/R [µM]	10	0.3	0.6	6			55C	35 s
qnrD F/R [µM]	10	0.15	0.3	3			72C	40 s
qnrS F/R [µM]	10	0.15	0.3	3		Final elongation	72C	3 min
qepA F/R [µM]	10	0.1	0.2	2		Melting curve	80-97C
sample DNA, [ng/µl]	10÷35		1.5	15
molecular grade Water			8.79	87.9
Reaction volume:			20	200

## Sheet: Table S9. aadA2 PCR
Table S9. aadA2 PCR components and protocol
PCR protocol
Reagent	Stock conc	Reaction conc	Vol per 1 react [µl]	Vol for 10 reactions PCR [µl]
PCR buffer [X]	10	1	2	20		PCR setup program				Forward primer	Sequence (5'->3')	Reverse primer	Sequence (5'->3')	Size [bp]	Reference
dNTP [mM]	10	0.225	0.45	4.5		Cycles	Temperature	Time		aadA2-F	CATCCCGTGGCGTTATCC	aadA2-R	CTGGGCAGGTAGGCGTTT	370	Jiang et al. 2017
DFS Taq DNA Polymerase [U/ µl]	5	0.04	0.16	1.6			95C	4 min
EVAgreen [X]	20	0.85	0.85	8.5		30x	97C	10 s
DMSO [%]	100	2.5	0.5	5			60C	30 s
Hydroxynaphthol blue [mM]	5	0.05	0.2	2			72C	30 s
aadA2 F/R [µM]	10	0.25	0.5	5		Final elongation	72C	3 min
sample DNA, [ng/µl]	10÷35		1.5	15		Melting curve	80-97C
molecular grade Water			13.84	138.4
Reaction volume:			20	200
